# Supplementary material for: (E)-3-Methyl-2,6-di­phenyl­piperidin-4-one O-(3-methyl­benzo­yl)oxime
Source: Acta Crystallogr Sect E Struct Rep Online. 2014 Jul 31;70(Pt 8):o883. doi: 10.1107/S1600536814016638 (PMC4158521; doi:10.1107/S1600536814016638)
Supplement: Supplementary file 1 [file e-70-0o883-sup1.cif]

##############################################################################
#                                                                            #
# This CIF contains the data in a paper accepted for publication in          #
# Acta Crystallographica Section E. It conforms to the requirements of       #
# Notes for Authors for Acta Crystallographica Section E, and has been       #
# peer reviewed under the auspices of the IUCr Commission on Journals.       #
#                                                                            #
# Full details of the Crystallographic Information File format               #
# are given in the paper "The Crystallographic Information File (CIF):       #
# a New Standard Archive File for Crystallography" by S. R. Hall, F. H.      #
# Allen and I. D. Brown [Acta Cryst. (1991), A47, 655-685].                  #
#                                                                            #
# The current version of the core CIF dictionary is obtainable from          #
# ftp://ftp.iucr.org/pub/cif_core.dic.                                       #
#                                                                            #
# Software is freely available for graphical display of the structure(s)     #
# in this CIF. For information consult the CIF software page                 #
# http://www.iucr.org/resources/cif/software.                                #
#                                                                            #
# This file may be used for bona fide research purposes within the           #
# scientific community so long as proper attribution is given to the journal # 
# article from which it was obtained.                                        #
#                                                                            #
##############################################################################
data_global
_audit_creation_method     SHELXL-97
_journal_date_recd_electronic     2014-06-05
_journal_date_accepted     2014-07-17
_journal_name_full     'Acta Crystallographica, Section E'
_journal_year     2014
_journal_volume     70
_journal_issue      8
_journal_page_first     o883
_journal_page_last     o883
_journal_paper_category     QO
_journal_paper_doi     10.1107/S1600536814016638
_journal_coeditor_code     BT6984
_publ_contact_author_name     'P. Sakthivel'
_publ_contact_author_address
;
Department of physics
Urumu Dhanalakshmi College
Tiruchirappalli
Tamilnadu 620 019
India
;
_publ_contact_author_email     'sakthi2udc@gmail.com'
_publ_contact_author_fax     '+91 0431 2531669'
_publ_contact_author_phone     '+91 0431 2514319'
_publ_section_title
;
(<i>E</i>)-3-Methyl-2,6-diphenylpiperidin-4-one <i>O</i>-(3-methylbenzoyl)oxime
;
loop_
    _publ_author_name
    _publ_author_address
    'V. Kathiravan'
;
Department of Physics
Goverment Arts College
Karur 639 005
India
;
    'K. Gokula Krishnan'
;
Department of Chemistry
Annamalai University
Annamalainagar
Chidambaram
India
;
    'T. Mohandas'
;
Department of Physics
Shri Angalamman College of Engineering and Technology
Siruganoor
Tiruchirappalli
India
;
    'V. Thanikachalam'
;
Department of Chemistry
Annamalai University
Annamalainagar
Chidambaram
India
;
    'P. Sakthivel'
;
Department of Physics
Urumu Dhanalakshmi College
Tiruchirappalli 620 019
India
;
data_I
_audit_creation_method     SHELXL-97
_database_code_depnum_ccdc_archive     'CCDC 1005453'
_chemical_name_systematic
;
(<i>E</i>)-3-Methyl-2,6-diphenylpiperidin-4-one <i>O</i>-(3-methylbenzoyl)oxime
;
_chemical_name_common     ?
_chemical_formula_moiety     'C26 H26 N2 O2'
_chemical_formula_sum     'C26 H26 N2 O2'
_chemical_formula_iupac     'C26 H26 N2 O2'
_chemical_formula_weight     398.49
_chemical_melting_point     ?
_symmetry_cell_setting     monoclinic
_symmetry_space_group_name_H-M     'P 21/n'
_symmetry_space_group_name_Hall     '-P 2yn'
loop_
    _symmetry_equiv_pos_as_xyz
    'x, y, z'
    '-x+1/2, y+1/2, -z+1/2'
    '-x, -y, -z'
    'x-1/2, -y-1/2, z-1/2'
_cell_length_a     10.6265(6)
_cell_length_b     12.7146(7)
_cell_length_c     16.4031(8)
_cell_angle_alpha     90.00
_cell_angle_beta     99.524(2)
_cell_angle_gamma     90.00
_cell_volume     2185.7(2)
_cell_formula_units_Z     4
_cell_measurement_reflns_used     3910
_cell_measurement_theta_min     2.04
_cell_measurement_theta_max     28.26
_cell_measurement_temperature     293(2)
_exptl_crystal_description     block
_exptl_crystal_colour     colourless
_exptl_crystal_size_max     0.30
_exptl_crystal_size_mid     0.25
_exptl_crystal_size_min     0.20
_exptl_crystal_density_diffrn     1.211
_exptl_crystal_density_meas     ?
_exptl_crystal_density_method     'not measured'
_exptl_crystal_F_000     848
_exptl_absorpt_coefficient_mu     0.077
_exptl_absorpt_correction_type     multi-scan
_exptl_absorpt_process_details     '(SADABS; Bruker, 2008)'
_exptl_absorpt_correction_T_min     0.977
_exptl_absorpt_correction_T_max     0.985
_exptl_special_details     ?
_diffrn_ambient_temperature     293(2)
_diffrn_radiation_type     MoK\a
_diffrn_radiation_wavelength     0.71073
_diffrn_radiation_source     'fine-focus sealed tube'
_diffrn_radiation_monochromator     graphite
_diffrn_measurement_device_type     'Bruker Kappa APEXII CCD'
_diffrn_measurement_method     '\w & \f scans'
_diffrn_detector_area_resol_mean     ?
_diffrn_reflns_number     37978
_diffrn_reflns_av_R_equivalents     0.0340
_diffrn_reflns_av_sigmaI/netI     0.0314
_diffrn_reflns_theta_min     2.04
_diffrn_reflns_theta_max     28.26
_diffrn_reflns_theta_full     28.26
_diffrn_measured_fraction_theta_max     0.994
_diffrn_measured_fraction_theta_full     0.994
_diffrn_reflns_limit_h_min     -14
_diffrn_reflns_limit_h_max     14
_diffrn_reflns_limit_k_min     -16
_diffrn_reflns_limit_k_max     16
_diffrn_reflns_limit_l_min     -21
_diffrn_reflns_limit_l_max     19
_diffrn_standards_number     ?
_diffrn_standards_interval_count     ?
_diffrn_standards_interval_time     ?
_diffrn_standards_decay_%     ?
_refine_special_details
;
Refinement of <i>F</i>^2^ against ALL reflections. The weighted <i>R</i>-factor
<i>wR</i> and goodness of fit <i>S</i> are based on <i>F</i>^2^, conventional
<i>R</i>-factors <i>R</i> are based on <i>F</i>, with <i>F</i> set to zero for
negative <i>F</i>^2^. The threshold expression of <i>F</i>^2^ >
\s(<i>F</i>^2^) is used only for calculating <i>R</i>-factors(gt) <i>etc</i>.
and is not relevant to the choice of reflections for refinement.
<i>R</i>-factors based on <i>F</i>^2^ are statistically about twice as large
as those based on <i>F</i>, and <i>R</i>- factors based on ALL data will be
even larger.
;
_reflns_number_total     5367
_reflns_number_gt     3097
_reflns_threshold_expression     I>2\s(I)
_refine_ls_structure_factor_coef     Fsqd
_refine_ls_matrix_type     full
_refine_ls_R_factor_all     0.1081
_refine_ls_R_factor_gt     0.0526
_refine_ls_wR_factor_gt     0.1345
_refine_ls_wR_factor_ref     0.1748
_refine_ls_goodness_of_fit_ref     1.037
_refine_ls_restrained_S_all     1.037
_refine_ls_number_reflns     5367
_refine_ls_number_parameters     275
_refine_ls_number_restraints     0
_refine_ls_hydrogen_treatment     mixed
_refine_ls_weighting_scheme     calc
_refine_ls_weighting_details
         'calc w=1/[\s^2^(Fo^2^)+(0.0700P)^2^+0.8065P] where P=(Fo^2^+2Fc^2^)/3'
_atom_sites_solution_hydrogens     geom
_atom_sites_solution_primary     direct
_atom_sites_solution_secondary     difmap
_refine_ls_shift/su_max     0.000
_refine_ls_shift/su_mean     0.000
_refine_diff_density_max     0.246
_refine_diff_density_min     -0.227
_refine_ls_extinction_method     none
_refine_ls_extinction_coef     ?
loop_
    _atom_type_symbol
    _atom_type_description
    _atom_type_scat_dispersion_real
    _atom_type_scat_dispersion_imag
    _atom_type_scat_source
    'C' 'C' 0.0033 0.0016
                         'International Tables Vol C Tables 4.2.6.8 and 6.1.1.4'
    'H' 'H' 0.0000 0.0000
                         'International Tables Vol C Tables 4.2.6.8 and 6.1.1.4'
    'N' 'N' 0.0061 0.0033
                         'International Tables Vol C Tables 4.2.6.8 and 6.1.1.4'
    'O' 'O' 0.0106 0.0060
                         'International Tables Vol C Tables 4.2.6.8 and 6.1.1.4'
_computing_data_collection     'APEX2 (Bruker, 2008)'
_computing_cell_refinement     'SAINT (Bruker, 2008)'
_computing_data_reduction     'SAINT (Bruker, 2008)'
_computing_structure_solution     'SHELXS97 (Sheldrick, 2008)'
_computing_structure_refinement     'SHELXL97 (Sheldrick, 2008)'
_computing_molecular_graphics
;
ORTEP-3 for Windows (Farrugia, 2012) and Mercury (Macrae <i>et al.</i>,
2008)
;
_computing_publication_material
                           'SHELXL97 (Sheldrick, 2008) and  PLATON (Spek, 2009)'
loop_
    _atom_site_type_symbol
    _atom_site_label
    _atom_site_fract_x
    _atom_site_fract_y
    _atom_site_fract_z
    _atom_site_U_iso_or_equiv
    _atom_site_adp_type
    _atom_site_calc_flag
    _atom_site_refinement_flags
    _atom_site_occupancy
    _atom_site_symmetry_multiplicity
    _atom_site_disorder_assembly
    _atom_site_disorder_group
    H H1A 0.018(2) 1.0450(18) 0.1578(13) 0.061(7) Uiso d . 1 1 . .
    O O1 0.02902(16) 0.61978(10) 0.21324(9) 0.0619(4) Uani d . 1 1 . .
    O O2 -0.06469(18) 0.49464(12) 0.27901(11) 0.0731(5) Uani d . 1 1 . .
    N N1 0.04764(16) 0.99163(12) 0.18907(10) 0.0436(4) Uani d . 1 1 . .
    C C11 -0.04007(18) 0.97408(14) 0.24813(11) 0.0440(4) Uani d . 1 1 . .
    H H11 -0.1257 0.9608 0.2172 0.053 Uiso calc R 1 1 . .
    N N2 -0.01386(18) 0.69687(13) 0.26740(11) 0.0564(5) Uani d . 1 1 . .
    C C20 0.05405(18) 0.44768(15) 0.17305(12) 0.0456(4) Uani d . 1 1 . .
    C C10 0.0019(2) 0.87831(15) 0.30293(12) 0.0515(5) Uani d . 1 1 . .
    H H10 0.0828 0.8974 0.3378 0.062 Uiso calc R 1 1 . .
    C C7 0.05728(18) 0.90311(15) 0.13409(11) 0.0446(4) Uani d . 1 1 . .
    H H7 -0.0282 0.8857 0.1047 0.054 Uiso calc R 1 1 . .
    C C6 0.14265(18) 0.92717(15) 0.07160(11) 0.0459(5) Uani d . 1 1 . .
    C C9 0.0297(2) 0.78632(15) 0.25099(12) 0.0480(5) Uani d . 1 1 . .
    C C12 -0.04334(19) 1.07383(15) 0.29832(11) 0.0445(4) Uani d . 1 1 . .
    C C19 -0.00232(19) 0.51999(15) 0.22822(12) 0.0478(5) Uani d . 1 1 . .
    C C25 0.10773(19) 0.48317(16) 0.10675(12) 0.0500(5) Uani d . 1 1 . .
    H H25 0.1056 0.5547 0.0946 0.060 Uiso calc R 1 1 . .
    C C24 0.1646(2) 0.41475(18) 0.05806(13) 0.0563(5) Uani d . 1 1 . .
    C C13 -0.1543(2) 1.13041(16) 0.29641(12) 0.0511(5) Uani d . 1 1 . .
    H H13 -0.2295 1.1070 0.2643 0.061 Uiso calc R 1 1 . .
    C C8 0.1099(2) 0.80955(16) 0.18605(14) 0.0562(5) Uani d . 1 1 . .
    H H8A 0.1115 0.7485 0.1508 0.067 Uiso calc R 1 1 . .
    H H8B 0.1968 0.8243 0.2123 0.067 Uiso calc R 1 1 . .
    C C14 -0.1543(3) 1.22239(18) 0.34226(15) 0.0652(6) Uani d . 1 1 . .
    H H14 -0.2294 1.2607 0.3400 0.078 Uiso calc R 1 1 . .
    C C15 -0.0451(3) 1.25700(18) 0.39050(15) 0.0694(7) Uani d . 1 1 . .
    H H15 -0.0463 1.3177 0.4219 0.083 Uiso calc R 1 1 . .
    C C17 0.0669(2) 1.11168(17) 0.34612(14) 0.0606(6) Uani d . 1 1 . .
    H H17 0.1433 1.0756 0.3471 0.073 Uiso calc R 1 1 . .
    C C16 0.0654(3) 1.20238(19) 0.39244(15) 0.0703(7) Uani d . 1 1 . .
    H H16 0.1400 1.2261 0.4250 0.084 Uiso calc R 1 1 . .
    C C1 0.2413(2) 0.99896(18) 0.08749(15) 0.0611(6) Uani d . 1 1 . .
    H H1 0.2542 1.0365 0.1368 0.073 Uiso calc R 1 1 . .
    C C18 -0.0920(3) 0.85368(19) 0.36119(16) 0.0790(8) Uani d . 1 1 . .
    H H18A -0.1044 0.9153 0.3928 0.119 Uiso calc R 1 1 . .
    H H18B -0.0587 0.7979 0.3979 0.119 Uiso calc R 1 1 . .
    H H18C -0.1721 0.8324 0.3295 0.119 Uiso calc R 1 1 . .
    C C22 0.1156(3) 0.27329(18) 0.14423(17) 0.0735(7) Uani d . 1 1 . .
    H H22 0.1193 0.2019 0.1569 0.088 Uiso calc R 1 1 . .
    C C21 0.0567(2) 0.34152(16) 0.19135(15) 0.0590(6) Uani d . 1 1 . .
    H H21 0.0192 0.3164 0.2349 0.071 Uiso calc R 1 1 . .
    C C23 0.1689(2) 0.30943(19) 0.07893(16) 0.0698(7) Uani d . 1 1 . .
    H H23 0.2086 0.2622 0.0481 0.084 Uiso calc R 1 1 . .
    C C5 0.1289(2) 0.87079(19) -0.00125(13) 0.0608(6) Uani d . 1 1 . .
    H H5 0.0640 0.8213 -0.0126 0.073 Uiso calc R 1 1 . .
    C C4 0.2102(3) 0.8869(2) -0.05753(14) 0.0768(8) Uani d . 1 1 . .
    H H4 0.1998 0.8479 -0.1062 0.092 Uiso calc R 1 1 . .
    C C2 0.3212(3) 1.0150(2) 0.0298(2) 0.0838(8) Uani d . 1 1 . .
    H H2 0.3864 1.0644 0.0405 0.101 Uiso calc R 1 1 . .
    C C3 0.3058(3) 0.9595(3) -0.04244(18) 0.0880(9) Uani d . 1 1 . .
    H H3 0.3597 0.9711 -0.0808 0.106 Uiso calc R 1 1 . .
    C C26 0.2245(3) 0.4555(3) -0.01269(15) 0.0841(8) Uani d . 1 1 . .
    H H26A 0.2596 0.3978 -0.0393 0.126 Uiso calc R 1 1 . .
    H H26B 0.2912 0.5043 0.0079 0.126 Uiso calc R 1 1 . .
    H H26C 0.1609 0.4904 -0.0518 0.126 Uiso calc R 1 1 . .
loop_
    _atom_site_aniso_label
    _atom_site_aniso_U_11
    _atom_site_aniso_U_22
    _atom_site_aniso_U_33
    _atom_site_aniso_U_12
    _atom_site_aniso_U_13
    _atom_site_aniso_U_23
    O1 0.0913(11) 0.0369(7) 0.0691(9) -0.0054(7) 0.0472(8) -0.0056(7)
    O2 0.0998(13) 0.0492(9) 0.0847(11) 0.0049(8) 0.0569(10) 0.0115(8)
    N1 0.0528(10) 0.0380(8) 0.0433(9) 0.0039(7) 0.0178(7) 0.0007(7)
    C11 0.0469(11) 0.0431(10) 0.0446(10) -0.0001(8) 0.0154(8) -0.0039(8)
    N2 0.0797(12) 0.0400(9) 0.0575(10) 0.0013(8) 0.0349(9) -0.0037(8)
    C20 0.0474(11) 0.0413(10) 0.0487(11) -0.0028(8) 0.0102(9) -0.0016(8)
    C10 0.0714(14) 0.0422(10) 0.0452(11) 0.0007(9) 0.0221(10) 0.0006(8)
    C7 0.0484(11) 0.0440(10) 0.0445(10) -0.0022(8) 0.0166(8) -0.0035(8)
    C6 0.0493(11) 0.0487(11) 0.0420(10) 0.0070(9) 0.0145(8) 0.0073(8)
    C9 0.0611(12) 0.0387(10) 0.0486(11) 0.0028(9) 0.0217(9) 0.0021(8)
    C12 0.0528(11) 0.0408(10) 0.0429(10) 0.0008(8) 0.0169(9) -0.0015(8)
    C19 0.0561(12) 0.0395(10) 0.0508(11) 0.0021(9) 0.0177(9) 0.0052(8)
    C25 0.0560(12) 0.0471(11) 0.0486(11) -0.0020(9) 0.0136(9) -0.0011(9)
    C24 0.0520(12) 0.0665(14) 0.0519(12) -0.0056(10) 0.0131(9) -0.0136(10)
    C13 0.0547(12) 0.0510(12) 0.0519(11) 0.0030(9) 0.0214(9) 0.0016(9)
    C8 0.0706(14) 0.0422(11) 0.0638(13) 0.0050(10) 0.0350(11) 0.0044(9)
    C14 0.0804(17) 0.0522(13) 0.0720(15) 0.0162(12) 0.0390(13) 0.0023(11)
    C15 0.106(2) 0.0467(12) 0.0627(14) -0.0041(13) 0.0359(14) -0.0135(11)
    C17 0.0611(14) 0.0520(12) 0.0677(14) 0.0033(10) 0.0084(11) -0.0089(10)
    C16 0.0871(18) 0.0604(14) 0.0627(14) -0.0126(13) 0.0103(13) -0.0135(11)
    C1 0.0604(14) 0.0604(13) 0.0679(14) -0.0016(11) 0.0267(11) 0.0030(11)
    C18 0.127(2) 0.0534(14) 0.0716(16) 0.0007(14) 0.0616(16) 0.0000(11)
    C22 0.0898(18) 0.0391(12) 0.0947(19) -0.0051(12) 0.0247(15) -0.0114(12)
    C21 0.0699(14) 0.0406(11) 0.0693(14) -0.0073(10) 0.0192(11) -0.0018(10)
    C23 0.0723(15) 0.0579(14) 0.0811(17) -0.0024(12) 0.0180(13) -0.0283(12)
    C5 0.0667(14) 0.0741(15) 0.0440(11) 0.0095(11) 0.0158(10) -0.0007(10)
    C4 0.0833(18) 0.108(2) 0.0433(12) 0.0332(17) 0.0227(12) 0.0103(13)
    C2 0.0679(16) 0.0896(19) 0.103(2) -0.0024(14) 0.0420(15) 0.0255(17)
    C3 0.085(2) 0.117(2) 0.0742(18) 0.0317(18) 0.0482(15) 0.0371(17)
    C26 0.0888(19) 0.110(2) 0.0610(15) 0.0015(16) 0.0345(14) -0.0119(14)
_geom_special_details
;
All e.s.d.'s (except the e.s.d. in the dihedral angle between two l.s. planes)
are estimated using the full covariance matrix. The cell e.s.d.'s are taken
into account individually in the estimation of e.s.d.'s in distances, angles
and torsion angles; correlations between e.s.d.'s in cell parameters are only
used when they are defined by crystal symmetry. An approximate (isotropic)
treatment of cell e.s.d.'s is used for estimating e.s.d.'s involving l.s.
planes.
;
loop_
    _geom_bond_atom_site_label_1
    _geom_bond_atom_site_label_2
    _geom_bond_site_symmetry_2
    _geom_bond_distance
    _geom_bond_publ_flag
    O1 C19 . 1.345(2) ?
    O1 N2 . 1.446(2) ?
    O2 C19 . 1.192(2) ?
    N1 C7 . 1.456(2) ?
    N1 C11 . 1.468(2) ?
    N1 H1A . 0.88(2) ?
    C11 C12 . 1.516(2) ?
    C11 C10 . 1.535(3) ?
    C11 H11 . 0.9800 ?
    N2 C9 . 1.273(2) ?
    C20 C21 . 1.382(3) ?
    C20 C25 . 1.384(3) ?
    C20 C19 . 1.484(3) ?
    C10 C9 . 1.505(3) ?
    C10 C18 . 1.524(3) ?
    C10 H10 . 0.9800 ?
    C7 C6 . 1.508(2) ?
    C7 C8 . 1.516(3) ?
    C7 H7 . 0.9800 ?
    C6 C5 . 1.380(3) ?
    C6 C1 . 1.382(3) ?
    C9 C8 . 1.500(3) ?
    C12 C13 . 1.377(3) ?
    C12 C17 . 1.384(3) ?
    C25 C24 . 1.386(3) ?
    C25 H25 . 0.9300 ?
    C24 C23 . 1.381(3) ?
    C24 C26 . 1.505(3) ?
    C13 C14 . 1.390(3) ?
    C13 H13 . 0.9300 ?
    C8 H8A . 0.9700 ?
    C8 H8B . 0.9700 ?
    C14 C15 . 1.364(4) ?
    C14 H14 . 0.9300 ?
    C15 C16 . 1.360(4) ?
    C15 H15 . 0.9300 ?
    C17 C16 . 1.383(3) ?
    C17 H17 . 0.9300 ?
    C16 H16 . 0.9300 ?
    C1 C2 . 1.387(3) ?
    C1 H1 . 0.9300 ?
    C18 H18A . 0.9600 ?
    C18 H18B . 0.9600 ?
    C18 H18C . 0.9600 ?
    C22 C23 . 1.371(3) ?
    C22 C21 . 1.379(3) ?
    C22 H22 . 0.9300 ?
    C21 H21 . 0.9300 ?
    C23 H23 . 0.9300 ?
    C5 C4 . 1.380(3) ?
    C5 H5 . 0.9300 ?
    C4 C3 . 1.365(4) ?
    C4 H4 . 0.9300 ?
    C2 C3 . 1.366(4) ?
    C2 H2 . 0.9300 ?
    C3 H3 . 0.9300 ?
    C26 H26A . 0.9600 ?
    C26 H26B . 0.9600 ?
    C26 H26C . 0.9600 ?
loop_
    _geom_angle_atom_site_label_1
    _geom_angle_atom_site_label_2
    _geom_angle_atom_site_label_3
    _geom_angle_site_symmetry_1
    _geom_angle_site_symmetry_3
    _geom_angle
    _geom_angle_publ_flag
    C19 O1 N2 . . 114.49(14) ?
    C7 N1 C11 . . 114.11(15) ?
    C7 N1 H1A . . 106.9(14) ?
    C11 N1 H1A . . 107.4(14) ?
    N1 C11 C12 . . 107.78(15) ?
    N1 C11 C10 . . 110.62(15) ?
    C12 C11 C10 . . 112.10(15) ?
    N1 C11 H11 . . 108.8 ?
    C12 C11 H11 . . 108.8 ?
    C10 C11 H11 . . 108.8 ?
    C9 N2 O1 . . 108.23(15) ?
    C21 C20 C25 . . 119.53(19) ?
    C21 C20 C19 . . 117.92(18) ?
    C25 C20 C19 . . 122.50(17) ?
    C9 C10 C18 . . 113.92(17) ?
    C9 C10 C11 . . 110.50(15) ?
    C18 C10 C11 . . 111.89(18) ?
    C9 C10 H10 . . 106.7 ?
    C18 C10 H10 . . 106.7 ?
    C11 C10 H10 . . 106.7 ?
    N1 C7 C6 . . 112.08(16) ?
    N1 C7 C8 . . 108.40(16) ?
    C6 C7 C8 . . 109.50(15) ?
    N1 C7 H7 . . 108.9 ?
    C6 C7 H7 . . 108.9 ?
    C8 C7 H7 . . 108.9 ?
    C5 C6 C1 . . 118.31(19) ?
    C5 C6 C7 . . 119.59(19) ?
    C1 C6 C7 . . 121.92(18) ?
    N2 C9 C8 . . 126.54(17) ?
    N2 C9 C10 . . 117.54(17) ?
    C8 C9 C10 . . 115.90(16) ?
    C13 C12 C17 . . 118.20(19) ?
    C13 C12 C11 . . 121.42(18) ?
    C17 C12 C11 . . 120.36(18) ?
    O2 C19 O1 . . 124.49(18) ?
    O2 C19 C20 . . 125.87(18) ?
    O1 C19 C20 . . 109.63(15) ?
    C20 C25 C24 . . 121.6(2) ?
    C20 C25 H25 . . 119.2 ?
    C24 C25 H25 . . 119.2 ?
    C23 C24 C25 . . 117.7(2) ?
    C23 C24 C26 . . 121.6(2) ?
    C25 C24 C26 . . 120.6(2) ?
    C12 C13 C14 . . 120.3(2) ?
    C12 C13 H13 . . 119.9 ?
    C14 C13 H13 . . 119.9 ?
    C9 C8 C7 . . 110.72(16) ?
    C9 C8 H8A . . 109.5 ?
    C7 C8 H8A . . 109.5 ?
    C9 C8 H8B . . 109.5 ?
    C7 C8 H8B . . 109.5 ?
    H8A C8 H8B . . 108.1 ?
    C15 C14 C13 . . 120.6(2) ?
    C15 C14 H14 . . 119.7 ?
    C13 C14 H14 . . 119.7 ?
    C16 C15 C14 . . 119.8(2) ?
    C16 C15 H15 . . 120.1 ?
    C14 C15 H15 . . 120.1 ?
    C16 C17 C12 . . 121.0(2) ?
    C16 C17 H17 . . 119.5 ?
    C12 C17 H17 . . 119.5 ?
    C15 C16 C17 . . 120.1(2) ?
    C15 C16 H16 . . 119.9 ?
    C17 C16 H16 . . 119.9 ?
    C6 C1 C2 . . 120.0(2) ?
    C6 C1 H1 . . 120.0 ?
    C2 C1 H1 . . 120.0 ?
    C10 C18 H18A . . 109.5 ?
    C10 C18 H18B . . 109.5 ?
    H18A C18 H18B . . 109.5 ?
    C10 C18 H18C . . 109.5 ?
    H18A C18 H18C . . 109.5 ?
    H18B C18 H18C . . 109.5 ?
    C23 C22 C21 . . 120.8(2) ?
    C23 C22 H22 . . 119.6 ?
    C21 C22 H22 . . 119.6 ?
    C22 C21 C20 . . 119.2(2) ?
    C22 C21 H21 . . 120.4 ?
    C20 C21 H21 . . 120.4 ?
    C22 C23 C24 . . 121.2(2) ?
    C22 C23 H23 . . 119.4 ?
    C24 C23 H23 . . 119.4 ?
    C4 C5 C6 . . 120.9(2) ?
    C4 C5 H5 . . 119.5 ?
    C6 C5 H5 . . 119.5 ?
    C3 C4 C5 . . 120.6(3) ?
    C3 C4 H4 . . 119.7 ?
    C5 C4 H4 . . 119.7 ?
    C3 C2 C1 . . 121.1(3) ?
    C3 C2 H2 . . 119.4 ?
    C1 C2 H2 . . 119.4 ?
    C4 C3 C2 . . 119.0(2) ?
    C4 C3 H3 . . 120.5 ?
    C2 C3 H3 . . 120.5 ?
    C24 C26 H26A . . 109.5 ?
    C24 C26 H26B . . 109.5 ?
    H26A C26 H26B . . 109.5 ?
    C24 C26 H26C . . 109.5 ?
    H26A C26 H26C . . 109.5 ?
    H26B C26 H26C . . 109.5 ?
loop_
    _geom_torsion_atom_site_label_1
    _geom_torsion_atom_site_label_2
    _geom_torsion_atom_site_label_3
    _geom_torsion_atom_site_label_4
    _geom_torsion_site_symmetry_1
    _geom_torsion_site_symmetry_2
    _geom_torsion_site_symmetry_3
    _geom_torsion_site_symmetry_4
    _geom_torsion
    _geom_torsion_publ_flag
    C7 N1 C11 C12 . . . . -177.94(16) ?
    C7 N1 C11 C10 . . . . 59.2(2) ?
    C19 O1 N2 C9 . . . . 175.23(19) ?
    N1 C11 C10 C9 . . . . -48.2(2) ?
    C12 C11 C10 C9 . . . . -168.54(16) ?
    N1 C11 C10 C18 . . . . -176.30(18) ?
    C12 C11 C10 C18 . . . . 63.4(2) ?
    C11 N1 C7 C6 . . . . 176.81(16) ?
    C11 N1 C7 C8 . . . . -62.2(2) ?
    N1 C7 C6 C5 . . . . -157.34(18) ?
    C8 C7 C6 C5 . . . . 82.3(2) ?
    N1 C7 C6 C1 . . . . 27.6(3) ?
    C8 C7 C6 C1 . . . . -92.7(2) ?
    O1 N2 C9 C8 . . . . 0.9(3) ?
    O1 N2 C9 C10 . . . . -177.23(17) ?
    C18 C10 C9 N2 . . . . -8.3(3) ?
    C11 C10 C9 N2 . . . . -135.2(2) ?
    C18 C10 C9 C8 . . . . 173.4(2) ?
    C11 C10 C9 C8 . . . . 46.4(3) ?
    N1 C11 C12 C13 . . . . 117.95(19) ?
    C10 C11 C12 C13 . . . . -120.1(2) ?
    N1 C11 C12 C17 . . . . -60.6(2) ?
    C10 C11 C12 C17 . . . . 61.4(2) ?
    N2 O1 C19 O2 . . . . 3.1(3) ?
    N2 O1 C19 C20 . . . . -176.11(16) ?
    C21 C20 C19 O2 . . . . -13.2(3) ?
    C25 C20 C19 O2 . . . . 169.3(2) ?
    C21 C20 C19 O1 . . . . 165.91(19) ?
    C25 C20 C19 O1 . . . . -11.5(3) ?
    C21 C20 C25 C24 . . . . -0.1(3) ?
    C19 C20 C25 C24 . . . . 177.28(19) ?
    C20 C25 C24 C23 . . . . -1.5(3) ?
    C20 C25 C24 C26 . . . . -178.8(2) ?
    C17 C12 C13 C14 . . . . -0.6(3) ?
    C11 C12 C13 C14 . . . . -179.19(17) ?
    N2 C9 C8 C7 . . . . 131.3(2) ?
    C10 C9 C8 C7 . . . . -50.5(3) ?
    N1 C7 C8 C9 . . . . 55.3(2) ?
    C6 C7 C8 C9 . . . . 177.81(17) ?
    C12 C13 C14 C15 . . . . -0.9(3) ?
    C13 C14 C15 C16 . . . . 1.4(3) ?
    C13 C12 C17 C16 . . . . 1.6(3) ?
    C11 C12 C17 C16 . . . . -179.80(19) ?
    C14 C15 C16 C17 . . . . -0.4(4) ?
    C12 C17 C16 C15 . . . . -1.1(4) ?
    C5 C6 C1 C2 . . . . 1.9(3) ?
    C7 C6 C1 C2 . . . . 177.0(2) ?
    C23 C22 C21 C20 . . . . -1.3(4) ?
    C25 C20 C21 C22 . . . . 1.6(3) ?
    C19 C20 C21 C22 . . . . -176.0(2) ?
    C21 C22 C23 C24 . . . . -0.4(4) ?
    C25 C24 C23 C22 . . . . 1.7(4) ?
    C26 C24 C23 C22 . . . . 179.1(2) ?
    C1 C6 C5 C4 . . . . -1.1(3) ?
    C7 C6 C5 C4 . . . . -176.3(2) ?
    C6 C5 C4 C3 . . . . -0.3(4) ?
    C6 C1 C2 C3 . . . . -1.2(4) ?
    C5 C4 C3 C2 . . . . 1.0(4) ?
    C1 C2 C3 C4 . . . . -0.3(4) ?
loop_
    _geom_hbond_atom_site_label_D
    _geom_hbond_atom_site_label_H
    _geom_hbond_atom_site_label_A
    _geom_hbond_site_symmetry_A
    _geom_hbond_distance_DH
    _geom_hbond_distance_HA
    _geom_hbond_distance_DA
    _geom_hbond_angle_DHA
    C3 H3 O2 4_675 0.93 2.59 3.485(3) 160.4
_iucr_refine_instructions_details
;
TITL MMBA in P2(1)/n
CELL  0.71073  10.6265  12.7146  16.4031   90.000   99.524   90.000
ZERR     4.00   0.0006   0.0007   0.0008    0.000    0.002    0.000
LATT   1
SYMM  1/2 - X, 1/2 + Y, 1/2 - Z
SFAC  C    H    N    O
UNIT  104  104  8    8
MERG   2
EQIV $1 x+1/2, -y+3/2, z-1/2
HTAB C3 O2_$1
FMAP   2
PLAN   20
ACTA
BOND   $H
CONF
L.S.  12
TEMP    20.00
WGHT    0.070000    0.806500
FVAR       0.20860
H1A   2    0.018161    1.044959    0.157782    11.00000    0.06067
MOLE    1
O1    4    0.029021    0.619781    0.213241    11.00000    0.09134    0.03693 =
         0.06906   -0.00565    0.04725   -0.00536
O2    4   -0.064693    0.494638    0.279006    11.00000    0.09977    0.04917 =
         0.08468    0.01149    0.05694    0.00492
N1    3    0.047639    0.991633    0.189069    11.00000    0.05282    0.03797 =
         0.04334    0.00067    0.01784    0.00388
C11   1   -0.040067    0.974077    0.248126    11.00000    0.04689    0.04312 =
         0.04458   -0.00387    0.01545   -0.00014
AFIX  13
H11   2   -0.125701    0.960846    0.217247    11.00000   -1.20000
AFIX   0
N2    3   -0.013861    0.696871    0.267405    11.00000    0.07970    0.04001 =
         0.05755   -0.00365    0.03488    0.00132
C20   1    0.054054    0.447681    0.173049    11.00000    0.04740    0.04129 =
         0.04873   -0.00157    0.01021   -0.00282
C10   1    0.001933    0.878310    0.302928    11.00000    0.07142    0.04221 =
         0.04516    0.00062    0.02206    0.00073
AFIX  13
H10   2    0.082762    0.897364    0.337754    11.00000   -1.20000
AFIX   0
C7    1    0.057276    0.903114    0.134088    11.00000    0.04836    0.04404 =
         0.04445   -0.00354    0.01660   -0.00218
AFIX  13
H7    2   -0.028159    0.885690    0.104743    11.00000   -1.20000
AFIX   0
C6    1    0.142646    0.927170    0.071595    11.00000    0.04934    0.04867 =
         0.04195    0.00732    0.01454    0.00697
C9    1    0.029706    0.786315    0.250992    11.00000    0.06112    0.03867 =
         0.04859    0.00209    0.02166    0.00281
C12   1   -0.043341    1.073826    0.298323    11.00000    0.05283    0.04082 =
         0.04291   -0.00149    0.01690    0.00080
C19   1   -0.002317    0.519992    0.228218    11.00000    0.05609    0.03948 =
         0.05078    0.00518    0.01767    0.00206
C25   1    0.107727    0.483173    0.106753    11.00000    0.05600    0.04712 =
         0.04857   -0.00114    0.01361   -0.00197
AFIX  43
H25   2    0.105557    0.554663    0.094610    11.00000   -1.20000
AFIX   0
C24   1    0.164597    0.414749    0.058060    11.00000    0.05203    0.06648 =
         0.05195   -0.01355    0.01308   -0.00558
C13   1   -0.154277    1.130413    0.296412    11.00000    0.05470    0.05101 =
         0.05191    0.00163    0.02138    0.00304
AFIX  43
H13   2   -0.229481    1.107020    0.264328    11.00000   -1.20000
AFIX   0
C8    1    0.109914    0.809545    0.186048    11.00000    0.07061    0.04220 =
         0.06378    0.00437    0.03496    0.00497
AFIX  23
H8A   2    0.111453    0.748490    0.150770    11.00000   -1.20000
H8B   2    0.196786    0.824250    0.212286    11.00000   -1.20000
AFIX   0
C14   1   -0.154302    1.222392    0.342263    11.00000    0.08043    0.05224 =
         0.07203    0.00233    0.03904    0.01623
AFIX  43
H14   2   -0.229382    1.260654    0.340033    11.00000   -1.20000
AFIX   0
C15   1   -0.045138    1.257004    0.390497    11.00000    0.10629    0.04672 =
         0.06265   -0.01354    0.03593   -0.00407
AFIX  43
H15   2   -0.046289    1.317748    0.421948    11.00000   -1.20000
AFIX   0
C17   1    0.066939    1.111685    0.346120    11.00000    0.06115    0.05204 =
         0.06771   -0.00894    0.00835    0.00333
AFIX  43
H17   2    0.143269    1.075554    0.347095    11.00000   -1.20000
AFIX   0
C16   1    0.065385    1.202382    0.392439    11.00000    0.08706    0.06037 =
         0.06269   -0.01346    0.01031   -0.01255
AFIX  43
H16   2    0.140034    1.226089    0.424980    11.00000   -1.20000
AFIX   0
C1    1    0.241344    0.998957    0.087487    11.00000    0.06035    0.06045 =
         0.06787    0.00295    0.02669   -0.00157
AFIX  43
H1    2    0.254168    1.036474    0.136838    11.00000   -1.20000
AFIX   0
C18   1   -0.092010    0.853684    0.361189    11.00000    0.12737    0.05342 =
         0.07164    0.00000    0.06156    0.00069
AFIX  33
H18A  2   -0.104397    0.915274    0.392777    11.00000   -1.50000
H18B  2   -0.058652    0.797884    0.397935    11.00000   -1.50000
H18C  2   -0.172145    0.832386    0.329547    11.00000   -1.50000
AFIX   0
C22   1    0.115607    0.273293    0.144234    11.00000    0.08976    0.03910 =
         0.09471   -0.01141    0.02473   -0.00509
AFIX  43
H22   2    0.119262    0.201950    0.156908    11.00000   -1.20000
AFIX   0
C21   1    0.056668    0.341521    0.191352    11.00000    0.06985    0.04058 =
         0.06931   -0.00176    0.01925   -0.00727
AFIX  43
H21   2    0.019163    0.316408    0.234885    11.00000   -1.20000
AFIX   0
C23   1    0.168866    0.309435    0.078933    11.00000    0.07226    0.05787 =
         0.08107   -0.02827    0.01800   -0.00242
AFIX  43
H23   2    0.208586    0.262180    0.048136    11.00000   -1.20000
AFIX   0
C5    1    0.128944    0.870790   -0.001252    11.00000    0.06669    0.07405 =
         0.04402   -0.00065    0.01576    0.00945
AFIX  43
H5    2    0.064004    0.821257   -0.012565    11.00000   -1.20000
AFIX   0
C4    1    0.210238    0.886881   -0.057528    11.00000    0.08329    0.10802 =
         0.04326    0.01033    0.02268    0.03317
AFIX  43
H4    2    0.199810    0.847891   -0.106151    11.00000   -1.20000
AFIX   0
C2    1    0.321223    1.015014    0.029825    11.00000    0.06793    0.08963 =
         0.10326    0.02545    0.04202   -0.00235
AFIX  43
H2    2    0.386406    1.064414    0.040547    11.00000   -1.20000
AFIX   0
C3    1    0.305844    0.959548   -0.042442    11.00000    0.08456    0.11709 =
         0.07420    0.03712    0.04821    0.03169
AFIX  43
H3    2    0.359717    0.971110   -0.080820    11.00000   -1.20000
AFIX   0
C26   1    0.224469    0.455496   -0.012695    11.00000    0.08884    0.11008 =
         0.06102   -0.01186    0.03452    0.00152
AFIX  33
H26A  2    0.259553    0.397805   -0.039316    11.00000   -1.50000
H26B  2    0.291191    0.504252    0.007863    11.00000   -1.50000
H26C  2    0.160857    0.490425   -0.051769    11.00000   -1.50000
HKLF 4
REM  MMBA in P2(1)/n
REM R1 =  0.0526 for   3097 Fo > 4sig(Fo)  and  0.1081 for all   5367 data
REM    275 parameters refined using      0 restraints
END
WGHT      0.0700      0.8066
REM Highest difference peak  0.246,  deepest hole -0.227,  1-sigma level  0.039
Q1    1   0.1802  0.4121 -0.0590  11.00000  0.05    0.25
Q2    1   0.3234  0.4279 -0.0071  11.00000  0.05    0.25
Q3    1   0.2011  0.5384 -0.0207  11.00000  0.05    0.24
Q4    1   0.0046  0.8201  0.1366  11.00000  0.05    0.17
Q5    1  -0.0614  0.9140  0.4223  11.00000  0.05    0.16
Q6    1   0.3400  0.9296 -0.1071  11.00000  0.05    0.15
Q7    1  -0.0781  1.1167  0.2854  11.00000  0.05    0.15
Q8    1   0.0002  0.4820  0.1872  11.00000  0.05    0.15
Q9    1   0.0420  0.9674  0.2950  11.00000  0.05    0.15
Q10   1  -0.1026  1.2202  0.3893  11.00000  0.05    0.15
Q11   1  -0.0042  1.0786  0.3243  11.00000  0.05    0.14
Q12   1   0.2148  1.0847  0.1264  11.00000  0.05    0.14
Q13   1   0.0286  0.4106  0.1698  11.00000  0.05    0.14
Q14   1  -0.0508  0.8002  0.2083  11.00000  0.05    0.14
Q15   1   0.1132  0.9143  0.1055  11.00000  0.05    0.14
Q16   1   0.2004  0.9282  0.0826  11.00000  0.05    0.13
Q17   1  -0.1033  0.8970  0.2506  11.00000  0.05    0.13
Q18   1   0.1046  0.9529  0.1849  11.00000  0.05    0.13
Q19   1   0.1376  0.9130  0.3250  11.00000  0.05    0.13
Q20   1  -0.0768  0.6760  0.3179  11.00000  0.05    0.13
;
