# Supplementary material for: (E)-3-Methyl-2,6-di­phenyl­piperidin-4-one O-(3-methyl­benzo­yl)oxime
Source: Acta Crystallogr Sect E Struct Rep Online. 2014 Jul 31;70(Pt 8):o883. doi: 10.1107/S1600536814016638 (PMC4158521; doi:10.1107/S1600536814016638)
Supplement: Supplementary file 2 [file e-70-0o883-Isup2.hkl]

#
# h,k,l, Fc-squared, Fo-squared, sigma(Fo-squared) and status flag
#
data_I
_shelx_title ' MMBA in P2(1)/n'
_shelx_refln_list_code          4
_shelx_F_calc_maximum      157.06
_exptl_crystal_F_000       848.00
_reflns_d_resolution_high  0.7505
 
loop_
 _symmetry_equiv_pos_as_xyz
 'x, y, z'
 '-x+1/2, y+1/2, -z+1/2'
 '-x, -y, -z'
 'x-1/2, -y-1/2, z-1/2'
 
_cell_length_a    10.6265
_cell_length_b    12.7146
_cell_length_c    16.4031
_cell_angle_alpha  90.000
_cell_angle_beta   99.524
_cell_angle_gamma  90.000
 
_shelx_F_squared_multiplier     1.000
 
loop_
 _refln_index_h
 _refln_index_k
 _refln_index_l
 _refln_F_squared_calc
 _refln_F_squared_meas
 _refln_F_squared_sigma
 _refln_observed_status
   2   0   0    24666.31    22555.07    132.53 o
   4   0   0      278.06      252.24      3.86 o
   6   0   0      124.48      162.51      4.80 o
   8   0   0      138.43      163.67      6.29 o
  10   0   0      312.49      311.68     11.06 o
  12   0   0       14.19       11.92      6.87 o
   1   1   0      660.29      544.60      7.68 o
   2   1   0       64.21       57.52      1.16 o
   3   1   0      227.33      213.13      2.41 o
   4   1   0       67.21       80.10      1.69 o
   5   1   0      385.79      430.83      3.94 o
   6   1   0        0.33       -0.89      1.08 o
   7   1   0        0.53        0.86      1.67 o
   8   1   0       93.44      104.98      3.74 o
   9   1   0       27.09       31.27      3.00 o
  10   1   0       79.57       76.88      6.03 o
  11   1   0      176.92      231.54      8.85 o
  12   1   0        0.00       -2.39      3.70 o
  13   1   0        0.54        2.09      4.34 o
   0   2   0     9290.83     8551.73     51.11 o
   1   2   0    14556.26    13169.28     56.78 o
   2   2   0      339.87      370.26      2.31 o
   3   2   0        0.91        4.42      0.54 o
   4   2   0     1139.60     1109.01      6.21 o
   5   2   0      449.48      546.65      4.08 o
   6   2   0      133.85      127.77      2.93 o
   7   2   0      161.08      173.70      4.01 o
   8   2   0       89.36       86.32      3.56 o
   9   2   0       77.67       63.91      4.10 o
  10   2   0       52.94       48.39      3.93 o
  11   2   0        4.58        0.45      3.00 o
  12   2   0        3.92       -2.46      3.50 o
  13   2   0        7.19        3.30      5.04 o
   1   3   0     5069.09     4814.01     15.17 o
   2   3   0      139.54      151.18      1.59 o
   3   3   0     3723.85     3596.05     12.44 o
   4   3   0        0.02        0.30      0.60 o
   5   3   0      317.94      266.25      3.21 o
   6   3   0       33.93       39.49      2.01 o
   7   3   0        7.45        7.12      1.44 o
   8   3   0       16.73       12.75      2.05 o
   9   3   0       60.04       71.77      5.21 o
  10   3   0       15.84       14.91      3.15 o
  11   3   0       50.80       62.70      5.08 o
  12   3   0        3.83        2.94      3.78 o
  13   3   0        3.53        9.72      4.54 o
   0   4   0     2204.80     1912.99     10.67 o
   1   4   0      199.37      236.17      2.11 o
   2   4   0        1.30        2.40      0.61 o
   3   4   0       78.59       67.55      1.41 o
   4   4   0      137.86      180.33      2.32 o
   5   4   0      188.55      192.31      3.34 o
   6   4   0       81.48       91.31      3.07 o
   7   4   0        0.07        0.81      1.43 o
   8   4   0        0.83       -1.81      1.81 o
   9   4   0        3.20       -0.82      2.02 o
  10   4   0        0.30       -2.94      2.94 o
  11   4   0       23.60       15.38      3.87 o
  12   4   0        1.34       -0.10      4.50 o
  13   4   0       19.17       22.54      5.42 o
   1   5   0     2658.42     2637.11     10.10 o
   2   5   0       98.44       83.40      1.59 o
   3   5   0      107.47      110.08      1.91 o
   4   5   0      524.15      580.66      4.78 o
   5   5   0       18.86       17.33      1.37 o
   6   5   0       10.46       14.99      1.65 o
   7   5   0       13.84        7.66      1.82 o
   8   5   0       16.54       16.83      2.22 o
   9   5   0       13.78       11.86      2.82 o
  10   5   0       17.64       14.43      3.24 o
  11   5   0       16.33       14.82      3.71 o
  12   5   0        2.59        2.39      4.24 o
  13   5   0        7.37        8.73      6.61 o
   0   6   0      779.20      596.96      5.81 o
   1   6   0      390.95      432.58      3.29 o
   2   6   0      138.65      187.33      2.44 o
   3   6   0      413.62      469.71      4.25 o
   4   6   0       60.86       82.89      2.44 o
   5   6   0      113.24      138.65      3.23 o
   6   6   0       48.11       43.02      2.07 o
   7   6   0       19.95       20.46      2.16 o
   8   6   0        1.02       -1.90      1.90 o
   9   6   0       10.43        6.19      2.69 o
  10   6   0       33.79       32.86      3.62 o
  11   6   0       10.78       14.52      3.50 o
  12   6   0        4.71        7.76      5.54 o
  13   6   0        2.89        6.89      7.06 o
   1   7   0      233.12      241.05      3.16 o
   2   7   0      913.66      949.05      7.37 o
   3   7   0      182.20      184.00      3.37 o
   4   7   0      144.27      155.38      3.62 o
   5   7   0       25.31       26.76      1.87 o
   6   7   0      411.29      434.13      5.91 o
   7   7   0        0.14       -1.97      1.97 o
   8   7   0       73.06       67.31      3.82 o
   9   7   0        7.63        0.63      2.57 o
  10   7   0       19.83       21.64      4.14 o
  11   7   0        0.03       -3.77      4.38 o
  12   7   0        2.99        1.85      5.70 o
   0   8   0     1323.22     1167.76     12.92 o
   1   8   0      162.60      176.96      3.57 o
   2   8   0      249.74      262.94      4.08 o
   3   8   0       24.28       18.18      1.63 o
   4   8   0       90.96       94.82      3.44 o
   5   8   0       47.65       51.86      2.64 o
   6   8   0        6.53        6.11      1.85 o
   7   8   0       26.07       13.34      2.54 o
   8   8   0        7.11        7.06      2.65 o
   9   8   0       26.51       28.98      4.19 o
  10   8   0        0.11        1.50      3.25 o
  11   8   0        0.20       -3.31      4.26 o
  12   8   0        0.71       -2.87      6.99 o
   1   9   0       93.20      102.69      3.18 o
   2   9   0        4.94        1.30      1.12 o
   3   9   0       12.40        7.93      1.57 o
   4   9   0      173.56      190.25      4.67 o
   5   9   0       62.18       65.15      3.06 o
   6   9   0        0.13        4.36      2.03 o
   7   9   0       76.98       68.84      3.61 o
   8   9   0       26.35       35.69      4.22 o
   9   9   0       49.99       60.49      5.24 o
  10   9   0       20.05       24.71      5.66 o
  11   9   0       23.99       25.98      5.74 o
   0  10   0      987.76     1004.43     13.03 o
   1  10   0        0.29       -0.63      1.50 o
   2  10   0      168.10      188.35      4.26 o
   3  10   0       99.27       94.28      3.48 o
   4  10   0       55.06       45.65      2.88 o
   5  10   0      216.88      246.90      6.14 o
   6  10   0        0.23       -1.05      2.20 o
   7  10   0       91.60       92.83      4.38 o
   8  10   0        0.74       -1.39      3.41 o
   9  10   0        0.60       -0.72      3.53 o
  10  10   0        0.08        1.60      4.85 o
  11  10   0        6.60        3.53      6.30 o
   1  11   0        0.07       -1.09      1.82 o
   2  11   0        1.31        5.25      2.23 o
   3  11   0       58.91       67.35      5.23 o
   4  11   0        1.83        6.03      2.68 o
   5  11   0       27.77       40.74      3.46 o
   6  11   0        8.66        6.09      2.66 o
   7  11   0      116.48      102.91      4.93 o
   8  11   0        0.02       -3.21      3.21 o
   9  11   0        0.06       -4.11      4.11 o
  10  11   0        0.91       -0.96      4.75 o
   0  12   0       35.73       23.72      3.53 o
   1  12   0        5.75        1.42      2.13 o
   2  12   0       28.88       20.16      2.78 o
   3  12   0       21.48       19.26      2.97 o
   4  12   0       19.12       19.84      3.30 o
   5  12   0        4.63        4.02      3.28 o
   6  12   0       69.62       59.22      5.60 o
   7  12   0       25.18       20.84      4.69 o
   8  12   0        9.81        2.94      5.26 o
   9  12   0        8.56        5.47      5.28 o
   1  13   0        0.70       -2.40      2.40 o
   2  13   0        4.08       -2.09      2.84 o
   3  13   0        6.71       -1.60      2.78 o
   4  13   0       44.19       39.29      3.85 o
   5  13   0       57.15       67.14      4.86 o
   6  13   0       20.04       13.32      4.33 o
   7  13   0       11.07        8.32      3.47 o
   8  13   0       13.40        7.69      4.08 o
   0  14   0       59.08       60.73      6.63 o
   1  14   0        0.00       -2.36      2.88 o
   2  14   0        0.06       -0.85      3.38 o
   3  14   0       18.08       13.80      3.45 o
   4  14   0        8.04        2.18      3.43 o
   5  14   0        5.81        1.56      3.32 o
   6  14   0        0.05       -3.43      3.43 o
   7  14   0        1.61        0.55      3.75 o
   1  15   0       15.31       16.82      3.88 o
   2  15   0        2.20       -3.21      3.21 o
   3  15   0       14.27        8.39      3.87 o
   4  15   0        0.04       -2.06      3.50 o
   5  15   0        5.38        8.34      3.95 o
   6  15   0       14.53       10.45      6.53 o
   0  16   0       32.03       26.53      6.78 o
   1  16   0        1.96       -0.84      3.99 o
   2  16   0        2.32       -3.52      3.52 o
   3  16   0        4.92       -0.65      4.48 o
   4  16   0        1.27       -2.19      4.80 o
 -13   0   1        2.29       -7.24      8.10 o
 -11   0   1       81.54       93.14      9.06 o
  -9   0   1       49.27       57.05      5.16 o
  -7   0   1        5.95        2.99      2.58 o
  -5   0   1      307.98      353.34      5.03 o
  -3   0   1      200.16      162.57      2.77 o
   1   0   1        0.92       72.85      2.76 o
   3   0   1     9682.24     9656.13     57.78 o
   5   0   1      822.68      786.90      7.14 o
   7   0   1       85.97       64.91      3.69 o
   9   0   1       42.28       25.29      3.81 o
  11   0   1       23.62       26.40      5.42 o
  13   0   1        3.07       -3.07      6.47 o
 -14   1   1        0.15        2.26      8.77 o
 -13   1   1        0.69        3.65      4.23 o
 -12   1   1       21.53       10.96      4.16 o
 -11   1   1        1.07        3.64      2.92 o
 -10   1   1       22.55       23.92      2.88 o
  -9   1   1      304.86      338.23      6.39 o
  -8   1   1       83.60       64.97      4.22 o
  -7   1   1      460.20      468.17      6.39 o
  -6   1   1       32.36       12.36      1.54 o
  -5   1   1       64.39       60.93      1.91 o
  -4   1   1      336.88      297.09      2.83 o
  -3   1   1     2070.90     2111.40      8.58 o
  -2   1   1     3526.09     3426.80     11.47 o
  -1   1   1      389.90      382.78      4.35 o
   0   1   1      135.75       93.21      1.79 o
   1   1   1      173.50      185.39      1.25 o
   2   1   1      426.77      476.46      2.73 o
   3   1   1     6514.87     6358.47     21.31 o
   4   1   1       30.06       21.21      1.02 o
   5   1   1      684.16      767.32      5.26 o
   6   1   1       12.89        7.85      1.28 o
   7   1   1        3.80        2.63      1.13 o
   8   1   1       74.92       83.41      3.43 o
   9   1   1      117.07      115.30      4.61 o
  10   1   1        0.16       -0.39      2.62 o
  11   1   1       24.74       13.85      4.61 o
  12   1   1        0.17       -3.33      3.33 o
  13   1   1       16.22       15.40      4.25 o
 -13   2   1        1.89        0.33      5.19 o
 -12   2   1        6.98       -3.22      3.72 o
 -11   2   1      138.50      147.95     13.59 o
 -10   2   1        3.96        0.91      2.17 o
  -9   2   1        8.56        9.92      2.31 o
  -8   2   1        1.56       -1.11      1.60 o
  -7   2   1        6.55        9.92      1.59 o
  -6   2   1      180.76      179.16      3.54 o
  -5   2   1      168.22      174.91      2.46 o
  -4   2   1      562.36      566.67      3.94 o
  -3   2   1        2.09        3.31      0.54 o
  -2   2   1     6771.21     6489.08     20.33 o
  -1   2   1     1798.25     1742.62      6.21 o
   0   2   1      306.78      276.03      1.60 o
   1   2   1     1415.99     1175.42      4.41 o
   2   2   1    13999.10    13295.25     39.36 o
   3   2   1     2614.48     2298.87      8.48 o
   4   2   1      234.15      207.26      2.27 o
   5   2   1        0.34       -0.21      0.75 o
   6   2   1      101.01      110.93      2.88 o
   7   2   1        1.41        0.84      1.17 o
   8   2   1        2.16        0.59      1.32 o
   9   2   1        1.25        0.54      1.47 o
  10   2   1        2.99       -2.71      2.71 o
  11   2   1        2.41       -2.80      3.08 o
  12   2   1       26.66       22.05      4.05 o
  13   2   1        8.39        5.84      3.88 o
 -13   3   1       17.38       12.85      4.99 o
 -12   3   1        0.04        1.09      3.86 o
 -11   3   1        0.00       -2.32      4.10 o
 -10   3   1      111.52      131.39      6.18 o
  -9   3   1        2.13       -2.27      2.27 o
  -8   3   1       41.39       44.45      3.04 o
  -7   3   1       63.72       77.46      3.48 o
  -6   3   1      241.06      208.86      3.77 o
  -5   3   1       61.81       44.86      1.55 o
  -4   3   1       17.21       22.73      0.96 o
  -3   3   1      301.28      340.85      2.65 o
  -2   3   1      446.50      446.07      2.81 o
  -1   3   1       55.42       66.66      1.06 o
   0   3   1     3175.18     3165.66     10.19 o
   1   3   1     2946.79     2795.83      9.59 o
   2   3   1      967.46     1010.20      4.60 o
   3   3   1      300.57      241.20      2.14 o
   4   3   1      194.23      187.85      2.20 o
   5   3   1        5.90        2.43      0.91 o
   6   3   1        1.10        1.22      1.09 o
   7   3   1       44.87       39.53      2.11 o
   8   3   1      183.71      174.06      4.12 o
   9   3   1       31.63       28.30      3.51 o
  10   3   1        2.11       -2.63      2.63 o
  11   3   1        3.98        1.17      3.05 o
  12   3   1       54.51       57.18      5.84 o
  13   3   1        5.10       10.33      4.94 o
 -13   4   1        5.47       10.92      5.23 o
 -12   4   1       18.74       21.08      4.28 o
 -11   4   1        7.42       -1.40      3.67 o
 -10   4   1       41.57       36.89      4.35 o
  -9   4   1       90.03       92.49      4.52 o
  -8   4   1       54.23       47.23      2.96 o
  -7   4   1      328.04      345.11      6.34 o
  -6   4   1       57.26       57.30      3.17 o
  -5   4   1     1677.98     1678.98      9.20 o
  -4   4   1      145.53      109.77      1.90 o
  -3   4   1       43.92       22.40      0.94 o
  -2   4   1       31.92       26.30      0.90 o
  -1   4   1        0.66        0.10      0.47 o
   0   4   1      186.26      153.60      1.57 o
   1   4   1      806.21      835.98      4.41 o
   2   4   1       35.65       26.96      1.02 o
   3   4   1     1965.45     1995.87      8.21 o
   4   4   1      187.92      181.12      2.25 o
   5   4   1       24.19       26.31      1.43 o
   6   4   1        1.63        0.24      1.23 o
   7   4   1      129.19      115.30      3.48 o
   8   4   1        3.37       -0.73      1.56 o
   9   4   1       42.77       35.49      3.35 o
  10   4   1       14.63        2.45      3.07 o
  11   4   1        1.34       -2.26      3.76 o
  12   4   1        9.79        9.47      4.55 o
  13   4   1        0.35       -0.59      5.77 o
 -13   5   1        1.86        9.80      5.78 o
 -12   5   1       23.85       34.78      6.32 o
 -11   5   1        1.87       -4.49      4.49 o
 -10   5   1       19.01        9.72      3.09 o
  -9   5   1        8.85        9.14      2.18 o
  -8   5   1       16.99        8.89      2.06 o
  -7   5   1        3.57        2.58      1.66 o
  -6   5   1      592.79      667.90      7.16 o
  -5   5   1      264.82      286.18      4.07 o
  -4   5   1     2216.33     2374.96     11.28 o
  -3   5   1       44.63       31.95      1.21 o
  -2   5   1      581.09      573.12      3.83 o
  -1   5   1       79.69       83.27      1.51 o
   0   5   1        4.23       -0.44      0.54 o
   1   5   1     2424.51     2494.08      9.60 o
   2   5   1      242.27      233.76      2.37 o
   3   5   1      534.11      548.27      3.97 o
   4   5   1       35.13       34.81      1.37 o
   5   5   1        0.02       -0.73      0.98 o
   6   5   1      357.60      346.69      5.25 o
   7   5   1       15.39       10.50      1.82 o
   8   5   1      105.33      104.82      4.02 o
   9   5   1        7.32        4.98      2.70 o
  10   5   1       42.17       36.41      3.71 o
  11   5   1        3.12        0.82      4.23 o
  12   5   1        1.57        2.81      4.94 o
  13   5   1        1.02        5.36      8.99 o
 -13   6   1        1.42       -2.80      4.92 o
 -12   6   1       23.91       33.45      5.88 o
 -11   6   1        0.22        4.85      4.21 o
 -10   6   1       53.57       58.45      4.15 o
  -9   6   1       27.35       20.00      2.60 o
  -8   6   1       70.70       73.08      3.64 o
  -7   6   1       37.13       34.29      2.62 o
  -6   6   1       88.83       89.73      3.02 o
  -5   6   1        0.22       -0.16      1.14 o
  -4   6   1      359.20      411.26      4.63 o
  -3   6   1        9.24       19.53      1.35 o
  -2   6   1       12.74        4.72      0.83 o
  -1   6   1       18.48       21.13      0.96 o
   0   6   1     1004.96     1010.15      5.47 o
   1   6   1        0.05        0.22      0.60 o
   2   6   1      196.96      209.08      2.55 o
   3   6   1      834.81      869.80      6.48 o
   4   6   1       53.12       45.58      2.27 o
   5   6   1       49.43       46.31      2.16 o
   6   6   1       62.06       67.38      2.78 o
   7   6   1        1.15       -1.71      1.71 o
   8   6   1       13.38       12.33      2.23 o
   9   6   1        8.45        8.62      2.85 o
  10   6   1       43.00       47.30      4.83 o
  11   6   1        2.41        2.28      3.69 o
  12   6   1       16.70       21.30      6.80 o
 -12   7   1        2.74       -1.84      4.59 o
 -11   7   1        0.87       -2.08      4.17 o
 -10   7   1       51.75       52.56      4.67 o
  -9   7   1        5.40        6.49      2.84 o
  -8   7   1       42.90       37.04      3.03 o
  -7   7   1       33.41       30.16      2.52 o
  -6   7   1       27.80       27.06      1.99 o
  -5   7   1       73.09       84.15      2.88 o
  -4   7   1        1.32        2.81      1.29 o
  -3   7   1      126.26       95.11      2.75 o
  -2   7   1      300.52      360.05      4.34 o
  -1   7   1      277.88      277.85      3.23 o
   0   7   1      471.14      596.83      5.13 o
   1   7   1       11.96       22.77      1.37 o
   2   7   1       97.23      116.47      2.20 o
   3   7   1      133.09      124.78      2.77 o
   4   7   1        0.71        0.24      1.12 o
   5   7   1        0.54       -0.06      1.24 o
   6   7   1        0.47       -1.40      1.40 o
   7   7   1       29.34       28.06      2.63 o
   8   7   1        9.43        5.55      2.34 o
   9   7   1        8.95        6.32      2.85 o
  10   7   1        0.01        1.15      3.74 o
  11   7   1        0.14       -1.18      3.67 o
  12   7   1        7.11        6.74      5.87 o
 -12   8   1       21.44       16.05      6.42 o
 -11   8   1        3.26        4.77      4.33 o
 -10   8   1       48.48       49.22      5.72 o
  -9   8   1       76.52       94.06      5.11 o
  -8   8   1       40.05       30.87      2.90 o
  -7   8   1        2.99       -2.13      2.13 o
  -6   8   1       73.47       57.76      3.03 o
  -5   8   1      131.29      128.17      3.94 o
  -4   8   1        4.61        6.80      1.61 o
  -3   8   1        1.05        0.92      1.38 o
  -2   8   1      292.56      339.62      4.62 o
  -1   8   1      294.15      310.80      4.32 o
   0   8   1      328.77      383.44      4.59 o
   1   8   1       32.75       27.72      1.70 o
   2   8   1       64.65       53.97      1.74 o
   3   8   1      186.60      220.54      4.06 o
   4   8   1        3.66        7.26      1.64 o
   5   8   1      194.16      197.13      4.28 o
   6   8   1       91.28       96.98      3.57 o
   7   8   1       36.27       31.26      2.84 o
   8   8   1       81.81       95.21      5.03 o
   9   8   1       14.28        5.23      3.72 o
  10   8   1       11.91        7.13      3.90 o
  11   8   1       11.58        9.59      4.88 o
  12   8   1        1.18       -2.16      8.27 o
 -11   9   1        1.30        2.70      4.73 o
 -10   9   1       33.39       56.27      7.88 o
  -9   9   1        0.25       -3.55      3.55 o
  -8   9   1        2.76       -1.03      2.72 o
  -7   9   1       18.74       22.54      2.79 o
  -6   9   1      198.82      210.21      5.64 o
  -5   9   1      313.62      345.84      5.98 o
  -4   9   1     1578.31     1639.65     13.03 o
  -3   9   1      315.09      336.08      5.69 o
  -2   9   1       32.57       15.71      1.56 o
  -1   9   1       15.35       16.88      1.74 o
   0   9   1       20.05       25.70      1.86 o
   1   9   1        0.00       -0.40      1.08 o
   2   9   1      130.58      143.71      2.57 o
   3   9   1        9.72        6.73      1.11 o
   4   9   1      371.65      376.75      5.81 o
   5   9   1       10.60       11.38      1.94 o
   6   9   1      577.41      610.63      8.42 o
   7   9   1       10.28       11.65      2.60 o
   8   9   1       37.43       43.05      5.65 o
   9   9   1        8.97       14.84      4.61 o
  10   9   1        0.69       -2.14      4.09 o
  11   9   1        0.26        1.25      5.16 o
 -11  10   1        0.07        7.36      5.73 o
 -10  10   1        2.32       -1.40      4.90 o
  -9  10   1        3.70        1.68      3.77 o
  -8  10   1       27.29       22.95      3.35 o
  -7  10   1        0.38       -1.10      2.27 o
  -6  10   1       73.35       69.87      5.36 o
  -5  10   1        8.23       10.54      2.77 o
  -4  10   1        0.12        3.43      2.15 o
  -3  10   1       15.22       16.40      2.10 o
  -2  10   1      117.25      116.51      3.40 o
  -1  10   1      189.30      184.92      4.26 o
   0  10   1        2.36        1.89      1.48 o
   1  10   1       34.13       32.39      2.14 o
   2  10   1      128.05      133.63      4.49 o
   3  10   1      127.82      119.83      5.07 o
   4  10   1      172.91      179.19      4.29 o
   5  10   1        1.02       -1.08      2.07 o
   6  10   1       19.34       17.58      2.72 o
   7  10   1        0.39       -2.39      2.83 o
   8  10   1       30.18       25.05      4.19 o
   9  10   1        0.10       -3.31      3.31 o
  10  10   1        4.28        2.47      4.70 o
  11  10   1        0.00        3.34      7.95 o
 -10  11   1        4.60        5.96      4.70 o
  -9  11   1        0.47       -0.52      4.30 o
  -8  11   1       15.49       19.02      3.89 o
  -7  11   1        0.51       -1.25      2.52 o
  -6  11   1       10.46       16.78      2.90 o
  -5  11   1        7.88        8.77      2.88 o
  -4  11   1      201.68      213.14      5.32 o
  -3  11   1      546.09      591.26     10.43 o
  -2  11   1      535.07      546.36      7.35 o
  -1  11   1      807.85      806.40      8.72 o
   0  11   1      111.63      110.50      4.01 o
   1  11   1      728.37      756.97      7.84 o
   2  11   1      241.72      291.65      7.35 o
   3  11   1     1110.24     1201.13     13.11 o
   4  11   1       60.28       56.36      4.56 o
   5  11   1      572.07      621.13      9.16 o
   6  11   1       42.92       41.27      3.65 o
   7  11   1       44.47       47.29      3.84 o
   8  11   1        0.65       -1.91      3.50 o
   9  11   1        0.97       -4.00      4.00 o
  10  11   1        7.45        7.15      7.36 o
  -9  12   1        2.67       -4.76      4.76 o
  -8  12   1        1.98        1.66      3.36 o
  -7  12   1        2.17       -3.63      3.63 o
  -6  12   1       12.59       11.29      2.94 o
  -5  12   1       74.80       76.08      4.50 o
  -4  12   1       30.22       31.04      3.45 o
  -3  12   1       92.72       96.18      4.69 o
  -2  12   1       86.18       70.59      4.34 o
  -1  12   1       24.85       26.78      2.50 o
   0  12   1        3.92       -1.96      1.96 o
   1  12   1        0.09       -1.17      2.22 o
   2  12   1        4.18       -1.05      2.29 o
   3  12   1       21.89       16.13      2.82 o
   4  12   1       49.63       46.02      3.92 o
   5  12   1       68.84       74.47      4.35 o
   6  12   1        0.38       -0.04      2.87 o
   7  12   1        4.95        6.32      3.66 o
   8  12   1        5.44        2.74      4.42 o
   9  12   1        2.40       -4.06      5.73 o
  -9  13   1       16.62       18.48      7.42 o
  -8  13   1        5.07        0.78      4.01 o
  -7  13   1        1.84       -3.27      3.27 o
  -6  13   1       20.84       16.86      4.07 o
  -5  13   1        4.50       -0.86      3.07 o
  -4  13   1       11.95        9.14      3.13 o
  -3  13   1        0.15       -2.95      2.95 o
  -2  13   1        9.22        5.05      3.42 o
  -1  13   1       23.96       11.03      3.39 o
   0  13   1        7.40        3.81      2.70 o
   1  13   1        0.07       -1.25      2.62 o
   2  13   1       19.52       16.11      3.08 o
   3  13   1        6.98        6.85      2.56 o
   4  13   1       26.35       29.52      3.65 o
   5  13   1       14.03       20.09      3.38 o
   6  13   1       24.00       34.65      3.93 o
   7  13   1        0.21       -1.82      3.57 o
   8  13   1       11.55        6.28      6.28 o
  -7  14   1        2.09       -3.76      3.76 o
  -6  14   1       11.84        8.08      3.74 o
  -5  14   1        0.26       -2.53      3.21 o
  -4  14   1        4.22        7.46      3.65 o
  -3  14   1       13.27       17.84      3.56 o
  -2  14   1       14.28       11.25      3.55 o
  -1  14   1        1.55       -2.95      2.95 o
   0  14   1      124.73      133.39      7.43 o
   1  14   1        4.73        4.62      2.96 o
   2  14   1       73.21       71.47      5.42 o
   3  14   1        7.98        4.47      3.23 o
   4  14   1        2.06       -0.97      3.11 o
   5  14   1        3.19        1.79      3.39 o
   6  14   1        4.36       -1.35      3.52 o
   7  14   1        0.44       -1.88      5.07 o
  -6  15   1        0.01       -4.92      4.92 o
  -5  15   1        0.13        0.25      4.07 o
  -4  15   1        1.61       -1.05      5.00 o
  -3  15   1       12.02        7.79      3.55 o
  -2  15   1        2.23       -0.21      3.47 o
  -1  15   1        3.79       -3.61      3.84 o
   0  15   1        2.92       -1.04      3.25 o
   1  15   1        1.88       -3.27      3.27 o
   2  15   1       33.78       33.51      3.90 o
   3  15   1        4.67        1.73      3.31 o
   4  15   1       28.25       30.15      4.56 o
   5  15   1       12.69       15.10      3.84 o
   6  15   1        0.18       -5.78      5.78 o
  -4  16   1        2.54       -2.12      5.05 o
  -3  16   1       16.03       13.33      5.62 o
  -2  16   1       17.33       10.37      4.14 o
  -1  16   1        0.09       -3.33      3.33 o
   0  16   1        0.32       -3.94      3.94 o
   1  16   1        2.71       -3.27      3.27 o
   2  16   1        0.17       -3.70      3.70 o
   3  16   1        2.85       -3.01      5.15 o
   4  16   1       15.40       12.62      8.67 o
 -14   0   2        0.29        2.99     12.64 o
 -12   0   2        0.23       -1.00      7.62 o
 -10   0   2      116.61      158.54      9.53 o
  -8   0   2      376.84      355.38      7.88 o
  -6   0   2        1.98        0.00      1.34 o
  -4   0   2      571.25      576.75      5.28 o
  -2   0   2     5923.90     5575.51     26.42 o
   4   0   2     8121.67     8171.00     38.91 o
   6   0   2       44.31       19.47      2.19 o
   8   0   2      173.00      194.45      6.17 o
  10   0   2        7.55        5.85      4.41 o
  12   0   2       31.60       23.55      5.61 o
 -14   1   2        9.85       19.06      9.05 o
 -13   1   2        9.14        2.56      6.14 o
 -12   1   2        0.06       -3.73      4.30 o
 -11   1   2        7.03        8.22      3.59 o
 -10   1   2       78.39       80.78      5.47 o
  -9   1   2      409.00      433.03      7.45 o
  -8   1   2       17.10       12.58      2.34 o
  -7   1   2        0.31        0.39      1.61 o
  -6   1   2        0.00       -1.02      1.02 o
  -5   1   2      241.19      278.96      3.29 o
  -4   1   2      219.75      219.37      2.48 o
  -3   1   2      580.10      586.32      3.52 o
  -2   1   2     2645.70     2474.48     10.19 o
  -1   1   2      175.92      158.60      1.11 o
   0   1   2      529.98      524.30      4.11 o
   1   1   2      227.02      208.45      1.74 o
   2   1   2      237.53      270.64      2.25 o
   3   1   2     4132.29     4237.11     15.50 o
   4   1   2      136.24      122.55      2.07 o
   5   1   2      187.44      223.35      2.72 o
   6   1   2      121.65      122.61      2.36 o
   7   1   2       36.28       40.14      2.13 o
   8   1   2       97.26       97.45      3.09 o
   9   1   2        0.21       -0.85      2.35 o
  10   1   2       33.86       24.09      3.31 o
  11   1   2        8.42        4.20      3.26 o
  12   1   2        5.75       -1.41      3.45 o
  13   1   2       13.57       22.32      4.56 o
 -14   2   2        4.39       11.67      9.29 o
 -13   2   2        1.38        3.95      6.00 o
 -12   2   2        0.01        0.05      4.02 o
 -11   2   2       51.01       49.90      4.63 o
 -10   2   2       47.88       42.72      4.03 o
  -9   2   2      316.48      315.75      7.12 o
  -8   2   2      144.67      122.51      4.59 o
  -7   2   2        0.02       -0.07      1.54 o
  -6   2   2      964.69     1002.22      8.60 o
  -5   2   2        0.21       -0.75      0.75 o
  -4   2   2      253.78      267.24      2.63 o
  -3   2   2       28.81       23.89      1.16 o
  -2   2   2     9704.81     9086.74     27.19 o
  -1   2   2      771.46      757.06      3.40 o
   0   2   2      873.92      772.20      3.44 o
   1   2   2    10634.94    10168.99     35.01 o
   2   2   2     6554.96     6597.32     21.45 o
   3   2   2     2085.05     1917.58      7.71 o
   4   2   2     1494.19     1536.46      7.34 o
   5   2   2      688.16      831.86      6.18 o
   6   2   2        6.38        4.18      1.32 o
   7   2   2       58.04       40.96      2.44 o
   8   2   2       91.50       73.55      4.68 o
   9   2   2      269.44      295.92      7.06 o
  10   2   2       23.22       17.16      3.30 o
  11   2   2       14.91        3.38      3.28 o
  12   2   2       25.99       23.13      4.30 o
  13   2   2        0.07       -2.56      4.10 o
 -13   3   2       27.88       32.55      6.27 o
 -12   3   2        0.26       -3.12      3.80 o
 -11   3   2        0.95        1.07      3.14 o
 -10   3   2       40.19       35.31      3.44 o
  -9   3   2       58.10       43.02      3.48 o
  -8   3   2       13.37       10.22      2.28 o
  -7   3   2      468.69      525.97      7.54 o
  -6   3   2      138.52      166.09      3.74 o
  -5   3   2      198.65      209.68      2.72 o
  -4   3   2       18.06       19.06      0.96 o
  -3   3   2      579.60      614.57      3.80 o
  -2   3   2       15.62       11.10      0.61 o
  -1   3   2       41.07       46.26      0.98 o
   0   3   2      189.01      187.29      1.57 o
   1   3   2     1217.87     1218.79      4.88 o
   2   3   2      634.37      651.02      3.39 o
   3   3   2      177.03      177.00      1.98 o
   4   3   2       11.95       25.06      1.02 o
   5   3   2     1155.28     1280.22      7.83 o
   6   3   2      122.77      135.49      3.44 o
   7   3   2       21.49       15.42      1.82 o
   8   3   2        0.74       -1.65      1.65 o
   9   3   2        0.00       -2.65      2.65 o
  10   3   2        6.13        4.54      3.00 o
  11   3   2       49.62       57.94      6.02 o
  12   3   2        4.83       11.80      4.00 o
  13   3   2       19.25       26.59      7.96 o
 -13   4   2        3.89        7.20      4.27 o
 -12   4   2       25.09       24.51      6.21 o
 -11   4   2       56.04       55.41      4.92 o
 -10   4   2       25.29       20.22      3.37 o
  -9   4   2      182.74      192.90      5.34 o
  -8   4   2       77.56       73.96      3.51 o
  -7   4   2       62.34       71.62      3.14 o
  -6   4   2       60.65       34.65      1.97 o
  -5   4   2       17.01        6.11      1.13 o
  -4   4   2      291.35      315.79      2.96 o
  -3   4   2       13.09       14.61      0.81 o
  -2   4   2       11.08       10.17      0.66 o
  -1   4   2      983.48      985.67      4.67 o
   0   4   2       72.14       74.29      1.18 o
   1   4   2     2729.79     2738.44      9.99 o
   2   4   2     2886.39     2882.92     10.73 o
   3   4   2      137.08      138.98      1.83 o
   4   4   2       14.05        6.12      0.85 o
   5   4   2        8.62        0.69      0.87 o
   6   4   2        0.06       -1.07      1.07 o
   7   4   2        3.39       -0.96      1.54 o
   8   4   2       23.03       18.35      2.41 o
   9   4   2        2.75       -1.87      2.26 o
  10   4   2        3.77       -2.66      2.66 o
  11   4   2        5.62        4.07      3.54 o
  12   4   2        6.36        2.24      5.17 o
  13   4   2        0.04        2.92      7.19 o
 -13   5   2       53.82       91.16      8.92 o
 -12   5   2        0.00        0.30      3.81 o
 -11   5   2       20.95       22.13      4.30 o
 -10   5   2        4.78       -0.91      2.52 o
  -9   5   2       21.38       23.02      2.72 o
  -8   5   2       64.60       57.05      3.01 o
  -7   5   2        1.36        0.47      1.61 o
  -6   5   2       84.85       98.81      3.17 o
  -5   5   2       21.17       23.04      1.49 o
  -4   5   2        7.52       15.13      1.13 o
  -3   5   2        1.42        1.69      0.72 o
  -2   5   2      458.20      392.83      3.13 o
  -1   5   2       44.46       38.79      1.10 o
   0   5   2      409.99      402.20      2.75 o
   1   5   2        2.53        1.48      0.62 o
   2   5   2       28.85       37.99      1.47 o
   3   5   2     2849.91     2937.71     12.35 o
   4   5   2       61.88       52.68      1.83 o
   5   5   2        5.55        5.00      1.06 o
   6   5   2        9.06        8.06      1.48 o
   7   5   2        1.21       -1.07      1.32 o
   8   5   2       29.92       20.31      2.99 o
   9   5   2        0.89       -2.67      2.67 o
  10   5   2        7.26        1.67      4.15 o
  11   5   2       22.55       31.78      6.05 o
  12   5   2        0.57       -1.89      3.99 o
  13   5   2        8.32        3.68     13.10 o
 -13   6   2        2.30        8.65      7.69 o
 -12   6   2        5.63       10.27      4.37 o
 -11   6   2       26.39       37.58      5.00 o
 -10   6   2        4.09        6.54      2.62 o
  -9   6   2       51.89       51.61      3.21 o
  -8   6   2       98.45       96.54      4.24 o
  -7   6   2       88.11       81.29      3.45 o
  -6   6   2        0.08       -1.24      1.24 o
  -5   6   2      194.46      217.25      3.85 o
  -4   6   2       19.91       13.29      1.39 o
  -3   6   2      166.26      215.33      3.21 o
  -2   6   2      672.00      668.94      4.80 o
  -1   6   2     1979.00     2152.39      8.99 o
   0   6   2     1007.81     1114.52      5.79 o
   1   6   2     1503.55     1666.82      7.75 o
   2   6   2      503.29      467.99      4.47 o
   3   6   2     1319.27     1400.47      8.37 o
   4   6   2       97.98       84.97      2.38 o
   5   6   2      103.84      114.13      3.09 o
   6   6   2        2.13        0.15      1.23 o
   7   6   2        2.25       -1.63      1.63 o
   8   6   2       54.92       51.49      3.63 o
   9   6   2        0.54       -2.63      2.68 o
  10   6   2        0.56       -1.19      3.40 o
  11   6   2        9.34        8.89      4.76 o
  12   6   2        2.07        6.10      5.54 o
 -12   7   2        0.74       -0.92      4.50 o
 -11   7   2        9.34       12.04      4.78 o
 -10   7   2       40.96       41.03      4.64 o
  -9   7   2        0.82        1.78      2.27 o
  -8   7   2       10.06        6.89      2.23 o
  -7   7   2       33.42       24.26      2.42 o
  -6   7   2       68.56       65.06      3.71 o
  -5   7   2       44.22       37.16      2.10 o
  -4   7   2      234.86      207.20      3.85 o
  -3   7   2        0.69        0.68      1.10 o
  -2   7   2      232.52      250.80      3.71 o
  -1   7   2      682.25      655.70      5.22 o
   0   7   2     1045.11     1104.55      7.56 o
   1   7   2       28.94       27.62      1.58 o
   2   7   2      245.91      244.63      3.79 o
   3   7   2      101.93      114.37      2.70 o
   4   7   2      169.56      173.84      3.25 o
   5   7   2       11.34        9.60      1.45 o
   6   7   2      127.84      134.96      3.82 o
   7   7   2        9.96       13.11      2.15 o
   8   7   2      358.28      421.47      8.32 o
   9   7   2        2.86        2.93      3.52 o
  10   7   2       28.37       30.18      4.42 o
  11   7   2        4.39        2.57      4.20 o
  12   7   2        1.11       -0.93      8.08 o
 -12   8   2        4.62        3.90      4.71 o
 -11   8   2       15.17       22.44      5.31 o
 -10   8   2       24.57       21.29      3.97 o
  -9   8   2        0.02        2.24      2.70 o
  -8   8   2        0.51       -1.53      2.19 o
  -7   8   2       10.70        4.68      2.23 o
  -6   8   2       16.84       15.29      2.23 o
  -5   8   2        7.97        4.36      1.60 o
  -4   8   2       72.68       64.98      3.22 o
  -3   8   2        1.16        1.12      1.43 o
  -2   8   2      141.28      130.65      3.40 o
  -1   8   2      353.02      317.65      4.11 o
   0   8   2      329.28      383.50      4.42 o
   1   8   2      143.42      151.22      3.49 o
   2   8   2      157.05      132.00      3.22 o
   3   8   2      153.84      135.72      2.73 o
   4   8   2      190.57      205.48      3.99 o
   5   8   2      108.05      109.20      3.29 o
   6   8   2       28.82       22.61      2.31 o
   7   8   2        1.09        0.82      2.02 o
   8   8   2       10.93       18.80      3.83 o
   9   8   2       28.39       20.41      4.17 o
  10   8   2        0.07       -0.96      3.58 o
  11   8   2       12.92        9.11      5.62 o
  12   8   2        5.55       -7.35     12.87 o
 -11   9   2       12.83       17.96      5.21 o
 -10   9   2        1.23        0.09      4.11 o
  -9   9   2       72.16       66.94      4.50 o
  -8   9   2        3.21        0.01      2.37 o
  -7   9   2       10.97        8.59      2.62 o
  -6   9   2       48.64       40.33      2.99 o
  -5   9   2       11.36        8.93      2.07 o
  -4   9   2       21.18       30.36      2.75 o
  -3   9   2      142.99      144.08      4.13 o
  -2   9   2      200.48      215.58      4.20 o
  -1   9   2        6.41        4.66      1.36 o
   0   9   2      131.03      134.44      3.23 o
   1   9   2        1.64       -0.92      1.38 o
   2   9   2        9.39        6.65      1.60 o
   3   9   2       43.00       31.27      2.43 o
   4   9   2      163.82      156.43      3.83 o
   5   9   2        4.49        1.74      1.56 o
   6   9   2      146.92      156.14      5.11 o
   7   9   2       31.38       33.03      3.47 o
   8   9   2        8.59        9.52      3.60 o
   9   9   2       18.53       21.40      4.44 o
  10   9   2        1.30        1.74      4.11 o
  11   9   2       13.94       11.27      8.09 o
 -11  10   2        4.60       -1.92      4.77 o
 -10  10   2        3.33        2.41      4.93 o
  -9  10   2        1.38       -4.12      4.12 o
  -8  10   2        2.56       -2.82      2.82 o
  -7  10   2        0.47       -2.20      2.20 o
  -6  10   2       14.86       13.22      2.61 o
  -5  10   2      527.16      556.75      8.61 o
  -4  10   2      237.10      256.47      6.03 o
  -3  10   2      383.64      423.27      6.28 o
  -2  10   2      354.08      355.23      5.41 o
  -1  10   2       32.86       24.90      2.24 o
   0  10   2      229.14      252.92      4.31 o
   1  10   2       31.45       34.17      2.55 o
   2  10   2      235.26      233.92      5.30 o
   3  10   2        0.08       -1.80      1.80 o
   4  10   2        1.27       -1.20      1.92 o
   5  10   2       31.60       26.76      2.60 o
   6  10   2        3.09       -2.02      2.43 o
   7  10   2        1.51        0.32      2.82 o
   8  10   2        4.27        6.36      3.67 o
   9  10   2        0.03        3.44      3.96 o
  10  10   2        5.70        6.77      4.90 o
 -10  11   2       10.86       11.63      4.90 o
  -9  11   2       20.49       24.89      4.83 o
  -8  11   2       22.60       28.74      3.69 o
  -7  11   2        1.46        0.17      2.58 o
  -6  11   2       41.73       45.16      3.62 o
  -5  11   2      268.87      311.60      7.33 o
  -4  11   2       49.09       43.54      3.82 o
  -3  11   2       88.06       88.01      4.28 o
  -2  11   2      228.89      246.19      5.48 o
  -1  11   2       10.64       20.69      2.47 o
   0  11   2       31.44       22.28      2.55 o
   1  11   2        0.43        0.10      2.30 o
   2  11   2        0.06        2.16      2.65 o
   3  11   2        1.43        8.82      2.87 o
   4  11   2       11.65       20.29      2.93 o
   5  11   2       43.93       51.92      4.24 o
   6  11   2       29.49       35.56      3.52 o
   7  11   2        0.72        2.72      3.38 o
   8  11   2       36.92       37.85      4.84 o
   9  11   2        0.54       -3.97      3.97 o
  10  11   2        2.84      -11.03     11.03 o
  -9  12   2        2.78       -3.71      4.39 o
  -8  12   2       24.21       20.35      4.33 o
  -7  12   2       96.26      102.79      6.05 o
  -6  12   2      196.18      225.84      7.07 o
  -5  12   2       93.71      102.44      8.42 o
  -4  12   2      193.34      199.16      6.42 o
  -3  12   2       17.14       12.71      3.62 o
  -2  12   2      144.20      143.52      4.74 o
  -1  12   2        3.09        2.60      2.42 o
   0  12   2       89.73       75.30      4.02 o
   1  12   2       53.11       50.10      3.40 o
   2  12   2        3.53       -1.79      2.25 o
   3  12   2       28.97       26.17      3.07 o
   4  12   2       12.83        9.52      2.81 o
   5  12   2        1.41       -0.71      2.81 o
   6  12   2        9.83        8.66      2.88 o
   7  12   2        0.00        4.49      3.67 o
   8  12   2       12.34        8.41      4.71 o
   9  12   2        0.26       -5.78      5.78 o
  -9  13   2        7.79       14.21      7.02 o
  -8  13   2       24.57       20.28      4.94 o
  -7  13   2        5.45        1.37      3.10 o
  -6  13   2       56.72       48.07      4.12 o
  -5  13   2        0.91       -2.99      2.99 o
  -4  13   2       25.42       20.87      4.36 o
  -3  13   2       29.29       28.50      3.90 o
  -2  13   2       73.71       70.07      4.76 o
  -1  13   2        6.69        7.13      3.16 o
   0  13   2       15.37       18.54      3.26 o
   1  13   2       34.70       25.09      3.55 o
   2  13   2       59.82       60.78      4.12 o
   3  13   2       41.41       38.88      3.49 o
   4  13   2       32.43       36.14      3.76 o
   5  13   2       53.71       65.90      5.08 o
   6  13   2        0.76        2.74      3.79 o
   7  13   2       19.64       26.02      4.67 o
   8  13   2        0.27       -5.11      5.11 o
  -7  14   2        6.57        8.28      4.61 o
  -6  14   2        0.21       -3.43      3.43 o
  -5  14   2        0.23       -3.35      3.35 o
  -4  14   2        1.61       -3.26      3.26 o
  -3  14   2        0.84       -2.87      3.42 o
  -2  14   2        7.61        4.76      3.15 o
  -1  14   2        9.79        6.04      3.22 o
   0  14   2       11.18        8.40      3.46 o
   1  14   2       10.79        9.68      3.41 o
   2  14   2       61.90       70.11      5.48 o
   3  14   2        1.49       -3.40      3.40 o
   4  14   2        4.58        4.14      3.49 o
   5  14   2        1.10       -2.16      4.21 o
   6  14   2        0.33       -3.61      3.61 o
   7  14   2        0.47        5.42      6.50 o
  -6  15   2       29.23       17.05      7.07 o
  -5  15   2        0.68       -3.64      3.64 o
  -4  15   2       43.84       49.72      4.93 o
  -3  15   2        7.09        5.72      3.78 o
  -2  15   2        0.01       -3.02      3.02 o
  -1  15   2       18.13       11.43      3.76 o
   0  15   2        2.94       -3.27      3.27 o
   1  15   2        7.04        1.08      3.46 o
   2  15   2        0.24       -3.17      3.17 o
   3  15   2        0.51        0.20      3.10 o
   4  15   2        4.10        1.83      4.14 o
   5  15   2        0.66       -6.51      6.51 o
   6  15   2        1.65       -6.21      6.21 o
  -4  16   2        0.03       -5.22      5.22 o
  -3  16   2        0.00       -4.41      4.41 o
  -2  16   2        4.26       -3.55      3.55 o
  -1  16   2        2.88       -1.18      3.65 o
   0  16   2        3.27        2.10      3.53 o
   1  16   2        3.58       -3.85      3.85 o
   2  16   2        5.62        3.01      4.53 o
   3  16   2        0.03       -5.30      5.30 o
   4  16   2        0.24       -5.01      7.75 o
 -13   0   3       73.07       99.02     16.13 o
 -11   0   3      129.20      120.47     18.73 o
  -9   0   3       65.58       71.74      6.23 o
  -7   0   3       64.07       35.81      3.30 o
  -5   0   3      254.43      198.97      3.58 o
  -3   0   3        5.15        2.80      0.66 o
  -1   0   3     5123.31     5031.82     29.59 o
   1   0   3     4168.11     3803.67     21.23 o
   3   0   3     3565.73     3553.82     19.43 o
   5   0   3      582.99      550.10      6.21 o
   7   0   3      122.71      137.99      5.02 o
   9   0   3       16.52       10.55      3.92 o
  11   0   3       49.29       59.86      6.37 o
  13   0   3       11.83       17.31      8.50 o
 -14   1   3        0.78        3.11      6.22 o
 -13   1   3        8.83       18.44      6.51 o
 -12   1   3       27.89       21.96      5.87 o
 -11   1   3        2.22       -1.08      3.25 o
 -10   1   3       70.60       69.98      4.65 o
  -9   1   3       92.17       89.39      4.18 o
  -8   1   3      102.03      114.11      3.68 o
  -7   1   3      118.66      106.71      3.34 o
  -6   1   3      923.80      937.80      7.13 o
  -5   1   3      135.84      135.80      2.44 o
  -4   1   3      152.42      170.43      2.16 o
  -3   1   3      777.20      753.06      3.94 o
  -2   1   3      499.78      463.92      2.89 o
  -1   1   3    12415.15    11388.28     53.72 o
   0   1   3     7523.87     6962.63     45.55 o
   1   1   3     4114.85     3840.67     14.60 o
   2   1   3     1354.61     1288.87      5.91 o
   3   1   3      413.86      450.51      3.20 o
   4   1   3      460.89      400.44      3.38 o
   5   1   3     1355.90     1366.08      8.32 o
   6   1   3        0.74        3.09      1.18 o
   7   1   3        3.62        5.06      1.47 o
   8   1   3       64.15       52.13      2.97 o
   9   1   3       17.65       10.13      2.66 o
  10   1   3        5.96        0.65      2.88 o
  11   1   3        5.46       -2.13      3.06 o
  12   1   3       20.54       24.33      4.61 o
  13   1   3        0.34        4.94      6.28 o
 -14   2   3        8.84       -2.40     11.01 o
 -13   2   3        4.61        3.03      5.53 o
 -12   2   3        1.38       -2.69      3.54 o
 -11   2   3        1.32        4.07      3.45 o
 -10   2   3      231.51      280.75      7.50 o
  -9   2   3      403.24      433.54      7.09 o
  -8   2   3       88.99       80.18      3.86 o
  -7   2   3        0.53        1.64      1.40 o
  -6   2   3      759.56      840.30      7.68 o
  -5   2   3       14.01       18.69      1.11 o
  -4   2   3     1070.69     1135.52      5.59 o
  -3   2   3     1040.45     1092.77      5.23 o
  -2   2   3      837.19      804.84      3.80 o
  -1   2   3        0.04       -0.37      0.37 o
   0   2   3     1425.62     1365.42      5.81 o
   1   2   3     5676.30     5333.65     18.45 o
   2   2   3      180.24      182.38      1.98 o
   3   2   3     1990.44     1936.41      8.02 o
   4   2   3     2906.35     2911.38     12.02 o
   5   2   3     1338.55     1185.50      8.02 o
   6   2   3       61.87       47.89      2.70 o
   7   2   3        0.80        0.42      1.51 o
   8   2   3      156.77      182.68      4.71 o
   9   2   3        0.22       -2.46      2.46 o
  10   2   3        0.09       -2.81      2.81 o
  11   2   3        0.04       -2.85      2.85 o
  12   2   3       13.44       11.05      4.55 o
  13   2   3        0.07        9.68      8.20 o
 -13   3   3        0.17       -5.62      5.62 o
 -12   3   3       10.02        5.43      3.91 o
 -11   3   3       69.35       71.11      5.74 o
 -10   3   3      237.63      271.48      7.23 o
  -9   3   3       62.76       62.28      3.84 o
  -8   3   3       34.92       40.43      3.20 o
  -7   3   3        0.11        0.08      1.73 o
  -6   3   3      229.16      245.15      3.94 o
  -5   3   3       34.49       39.33      1.55 o
  -4   3   3     1641.98     1672.21      7.82 o
  -3   3   3       17.74       18.47      0.76 o
  -2   3   3     1402.35     1421.27      6.11 o
  -1   3   3     4166.18     4156.63     13.91 o
   0   3   3     5881.20     5610.99     18.11 o
   1   3   3     1250.39     1253.74      5.38 o
   2   3   3      596.66      503.09      3.33 o
   3   3   3      117.42      123.68      1.73 o
   4   3   3      670.97      680.07      4.26 o
   5   3   3       68.09       59.92      2.08 o
   6   3   3        6.91        4.06      1.44 o
   7   3   3        1.35        2.82      1.50 o
   8   3   3        0.93       -0.11      1.70 o
   9   3   3        9.22        4.52      2.54 o
  10   3   3        3.40       -3.01      3.01 o
  11   3   3        2.63       -3.65      3.76 o
  12   3   3        0.23        2.85      4.32 o
  13   3   3        1.45        6.96      7.03 o
 -13   4   3        6.13        1.29      5.28 o
 -12   4   3        5.01        2.12      3.60 o
 -11   4   3        2.09       -2.07      3.40 o
 -10   4   3       75.75       78.97      5.87 o
  -9   4   3       21.42       16.80      2.53 o
  -8   4   3       54.57       48.03      2.89 o
  -7   4   3      300.44      321.08      5.53 o
  -6   4   3        3.80        1.41      1.18 o
  -5   4   3      803.74      779.72      6.09 o
  -4   4   3      174.42      195.87      2.53 o
  -3   4   3     1470.39     1496.62      6.87 o
  -2   4   3        1.38        1.82      0.56 o
  -1   4   3      199.89      205.30      2.02 o
   0   4   3       71.90       67.78      1.17 o
   1   4   3     4729.48     4735.44     15.59 o
   2   4   3      993.20      876.60      4.52 o
   3   4   3      362.22      371.80      2.98 o
   4   4   3      125.98      101.77      2.24 o
   5   4   3      175.62      174.05      2.93 o
   6   4   3       28.65       35.28      2.09 o
   7   4   3        0.91       -1.48      1.48 o
   8   4   3        5.68        1.69      2.35 o
   9   4   3        2.59       -2.42      2.42 o
  10   4   3        1.25       -3.83      3.83 o
  11   4   3       20.19       14.16      4.17 o
  12   4   3        1.32        2.48      3.93 o
  13   4   3        1.01        5.52     10.57 o
 -13   5   3        0.35        4.30      5.28 o
 -12   5   3        2.25        1.43      3.87 o
 -11   5   3        0.20        0.91      3.42 o
 -10   5   3        0.00       -1.93      2.33 o
  -9   5   3        1.46       -1.70      2.05 o
  -8   5   3      224.01      226.02      5.34 o
  -7   5   3       17.47       14.77      1.85 o
  -6   5   3        5.89        5.88      1.47 o
  -5   5   3        2.35        6.22      1.12 o
  -4   5   3     1617.52     1689.56      9.11 o
  -3   5   3     1671.54     1789.93      8.01 o
  -2   5   3     5390.36     5949.23     19.59 o
  -1   5   3      479.59      485.50      3.45 o
   0   5   3     2100.05     2150.48      8.73 o
   1   5   3       45.35       48.67      1.38 o
   2   5   3       32.22       36.13      1.14 o
   3   5   3       40.27       53.03      1.94 o
   4   5   3       68.40       51.34      1.75 o
   5   5   3      219.01      250.68      3.73 o
   6   5   3       42.66       32.86      2.26 o
   7   5   3        0.35       -1.91      1.91 o
   8   5   3       30.93       21.00      2.85 o
   9   5   3        0.11       -2.83      2.83 o
  10   5   3       16.22       13.63      4.04 o
  11   5   3        1.40        0.53      5.04 o
  12   5   3       12.26       13.33      4.77 o
 -13   6   3       15.50       15.94      9.89 o
 -12   6   3       26.79       32.70      4.63 o
 -11   6   3       15.19       13.68      4.03 o
 -10   6   3      143.58      169.35      8.21 o
  -9   6   3       19.02       15.96      2.50 o
  -8   6   3      147.62      156.17      5.14 o
  -7   6   3       14.52       10.91      1.93 o
  -6   6   3        9.09        8.62      1.62 o
  -5   6   3       44.69       40.75      2.04 o
  -4   6   3       55.96       38.27      1.69 o
  -3   6   3        8.56       10.86      1.10 o
  -2   6   3       54.31       55.21      1.83 o
  -1   6   3      177.47      211.15      2.52 o
   0   6   3      387.22      380.74      3.46 o
   1   6   3      658.72      731.57      5.57 o
   2   6   3      655.50      719.16      5.71 o
   3   6   3       63.25       60.62      2.26 o
   4   6   3       15.47       12.92      1.28 o
   5   6   3      452.89      430.93      5.19 o
   6   6   3       96.32      106.91      3.41 o
   7   6   3        7.38       -1.39      2.05 o
   8   6   3       42.09       36.50      3.28 o
   9   6   3        8.40        6.66      3.42 o
  10   6   3        5.51        7.15      3.84 o
  11   6   3        1.27       -2.26      3.92 o
  12   6   3        1.94       -0.45      4.88 o
 -12   7   3       28.90       32.42      6.35 o
 -11   7   3       16.85       17.54      4.12 o
 -10   7   3       98.51      100.98      5.69 o
  -9   7   3        9.23        6.39      2.49 o
  -8   7   3      192.80      194.21      5.19 o
  -7   7   3      215.50      249.46      5.44 o
  -6   7   3       64.98       58.48      3.25 o
  -5   7   3      166.66      162.68      3.79 o
  -4   7   3      222.32      192.76      3.73 o
  -3   7   3      262.40      248.07      3.71 o
  -2   7   3      161.12      195.52      3.28 o
  -1   7   3       14.30        3.51      0.87 o
   0   7   3       80.02      101.24      2.59 o
   1   7   3      291.73      303.88      4.25 o
   2   7   3       36.43       23.62      1.48 o
   3   7   3       22.59       30.36      1.46 o
   4   7   3       85.44       74.99      2.95 o
   5   7   3      368.51      367.54      5.26 o
   6   7   3       33.92       27.03      2.06 o
   7   7   3        2.86        1.26      2.49 o
   8   7   3        0.73        2.58      2.95 o
   9   7   3       13.25       15.96      3.91 o
  10   7   3       10.68       12.34      4.13 o
  11   7   3        5.59        8.74      4.26 o
 -12   8   3        5.03       13.69      5.48 o
 -11   8   3        0.16        0.28      4.57 o
 -10   8   3       43.68       46.41      4.52 o
  -9   8   3        1.95       -1.76      2.30 o
  -8   8   3      200.38      237.31      5.89 o
  -7   8   3      191.35      228.33      5.65 o
  -6   8   3        3.71        0.46      1.83 o
  -5   8   3      107.31      112.16      4.04 o
  -4   8   3       10.49        5.66      1.74 o
  -3   8   3      276.64      280.86      4.80 o
  -2   8   3       29.56       30.31      1.87 o
  -1   8   3       34.80       37.98      1.90 o
   0   8   3      330.76      345.35      4.91 o
   1   8   3       31.54       33.39      1.97 o
   2   8   3       46.45       57.39      2.44 o
   3   8   3        0.00       -0.59      1.31 o
   4   8   3        0.63       -0.43      1.04 o
   5   8   3       91.80       83.63      3.12 o
   6   8   3       35.79       29.82      2.68 o
   7   8   3       97.75       98.36      5.28 o
   8   8   3        6.79        7.41      3.42 o
   9   8   3       12.76       11.59      3.83 o
  10   8   3       20.34       27.77      4.64 o
  11   8   3        0.04       -3.01      4.37 o
 -11   9   3       16.84       22.02      5.14 o
 -10   9   3       19.28       23.30      5.08 o
  -9   9   3       14.95        6.00      3.04 o
  -8   9   3      111.22      118.09      4.61 o
  -7   9   3        2.29       -1.96      1.96 o
  -6   9   3       94.76       86.76      5.00 o
  -5   9   3       47.47       45.10      3.19 o
  -4   9   3       96.02       87.95      4.65 o
  -3   9   3      643.76      638.63      7.63 o
  -2   9   3      495.22      523.52      6.26 o
  -1   9   3      221.61      244.64      5.18 o
   0   9   3       50.21       70.15      3.44 o
   1   9   3       15.13        5.72      1.74 o
   2   9   3        2.04       -0.45      1.56 o
   3   9   3       29.03       24.97      2.18 o
   4   9   3       16.68       12.31      2.20 o
   5   9   3       19.24       18.90      2.40 o
   6   9   3      117.71      130.35      6.26 o
   7   9   3        7.01        2.36      3.21 o
   8   9   3       94.05       91.82      5.70 o
   9   9   3        4.76        8.17      3.78 o
  10   9   3       35.49       41.17      5.85 o
  11   9   3        5.83       13.56     12.87 o
 -11  10   3        5.69        2.53      4.85 o
 -10  10   3       24.92       27.70      5.53 o
  -9  10   3       25.18       30.61      4.42 o
  -8  10   3       15.54        7.98      2.60 o
  -7  10   3        0.20       -2.26      2.26 o
  -6  10   3        6.13       -0.66      2.23 o
  -5  10   3      129.13      133.06      8.05 o
  -4  10   3       48.04       49.69      3.34 o
  -3  10   3      157.93      173.58      4.75 o
  -2  10   3        1.27        2.69      1.60 o
  -1  10   3      152.98      147.32      4.64 o
   0  10   3       93.28       84.97      4.03 o
   1  10   3      175.24      189.47      5.23 o
   2  10   3        1.11       -1.76      1.76 o
   3  10   3        7.88        4.89      2.13 o
   4  10   3       87.68       79.59      4.09 o
   5  10   3       13.40       13.95      2.41 o
   6  10   3       55.34       53.50      4.64 o
   7  10   3       11.34       13.59      3.61 o
   8  10   3       33.77       38.14      4.60 o
   9  10   3        0.31       -1.22      3.66 o
  10  10   3       22.06       24.64      5.78 o
 -10  11   3       24.24       27.26      5.62 o
  -9  11   3        0.67       -2.64      3.66 o
  -8  11   3        5.61       -1.33      2.95 o
  -7  11   3        7.08        0.28      2.70 o
  -6  11   3        9.48        6.79      2.60 o
  -5  11   3       83.01       84.24      4.69 o
  -4  11   3       73.42       74.94      4.70 o
  -3  11   3        0.74        3.97      2.11 o
  -2  11   3      327.36      344.67      6.23 o
  -1  11   3      689.80      781.47     12.56 o
   0  11   3      781.22      807.77     11.57 o
   1  11   3      860.41      899.37     10.88 o
   2  11   3       13.93       13.32      2.98 o
   3  11   3      563.49      619.68      9.35 o
   4  11   3       19.98       22.81      3.33 o
   5  11   3      344.25      382.41      8.22 o
   6  11   3        0.58        0.70      3.42 o
   7  11   3       64.79       56.13      4.87 o
   8  11   3       12.72       16.38      3.93 o
   9  11   3        3.39       -3.25      4.66 o
  10  11   3        2.31       -9.53      9.53 o
  -9  12   3        6.55        8.25      4.43 o
  -8  12   3       16.25       21.84      4.44 o
  -7  12   3        0.04       -0.38      2.68 o
  -6  12   3       10.32       12.10      2.89 o
  -5  12   3        1.06        4.45      2.66 o
  -4  12   3       47.82       45.37      4.15 o
  -3  12   3        3.12        0.55      1.98 o
  -2  12   3       40.15       32.81      3.04 o
  -1  12   3        5.33        6.17      2.47 o
   0  12   3        0.02        2.58      2.68 o
   1  12   3       76.78       69.60      3.94 o
   2  12   3        2.63        2.53      2.49 o
   3  12   3        3.95        3.03      2.57 o
   4  12   3       11.85       13.04      3.24 o
   5  12   3        2.92        1.24      3.08 o
   6  12   3       25.99       28.39      5.21 o
   7  12   3        1.01       -0.89      3.79 o
   8  12   3        1.91        6.08      5.09 o
   9  12   3        1.69       -2.25      5.68 o
  -9  13   3        0.80        3.34      7.39 o
  -8  13   3       12.59       29.48      5.57 o
  -7  13   3        5.94       -0.93      4.02 o
  -6  13   3        9.63        9.27      3.19 o
  -5  13   3        0.27       -2.95      3.41 o
  -4  13   3      158.93      170.49      9.60 o
  -3  13   3       47.06       39.56      4.10 o
  -2  13   3       37.67       36.17      3.96 o
  -1  13   3        9.52        3.83      2.89 o
   0  13   3        0.01       -2.45      2.45 o
   1  13   3       49.00       33.50      3.46 o
   2  13   3        4.18        4.73      2.87 o
   3  13   3        0.10        0.43      2.98 o
   4  13   3        3.24        2.85      3.16 o
   5  13   3        0.38       -1.22      3.05 o
   6  13   3        0.00        0.68      3.72 o
   7  13   3       30.06       40.61      7.80 o
   8  13   3        5.44        9.59      4.98 o
  -7  14   3        0.36        0.01      4.96 o
  -6  14   3        0.43       -3.72      3.72 o
  -5  14   3        2.91       -2.80      3.26 o
  -4  14   3        0.55       -3.21      3.21 o
  -3  14   3        3.11        0.80      3.61 o
  -2  14   3        8.07        8.96      4.24 o
  -1  14   3       57.65       66.64      4.99 o
   0  14   3        0.12       -3.34      3.42 o
   1  14   3        0.58       -2.93      2.93 o
   2  14   3       15.09       14.27      3.92 o
   3  14   3        4.44       13.40      3.80 o
   4  14   3       28.54       27.96      4.10 o
   5  14   3        0.02       -3.48      3.48 o
   6  14   3       11.18        8.23      5.63 o
   7  14   3        8.32        5.89      6.48 o
  -6  15   3        5.47       16.44      8.69 o
  -5  15   3        0.18       -3.59      3.59 o
  -4  15   3       13.88       14.33      4.33 o
  -3  15   3        4.36        1.53      3.31 o
  -2  15   3        2.21       -3.68      4.16 o
  -1  15   3        0.42       -3.49      3.49 o
   0  15   3        0.15       -2.95      2.95 o
   1  15   3        7.92        5.34      3.35 o
   2  15   3        1.08       -3.03      3.03 o
   3  15   3        2.98        0.49      3.83 o
   4  15   3       35.02       38.15      4.79 o
   5  15   3        1.91        5.61      6.46 o
  -4  16   3        2.54       -6.23      6.23 o
  -3  16   3        0.00       -3.61      4.75 o
  -2  16   3        6.70       -1.01      4.85 o
  -1  16   3       16.32       10.40      4.39 o
   0  16   3        7.19       -1.98      4.11 o
   1  16   3        0.78       -4.73      4.73 o
   2  16   3        1.07       -1.74      7.17 o
   3  16   3        8.87        3.70      9.15 o
 -14   0   4        8.75       10.11     12.64 o
 -12   0   4        0.04        0.23      6.25 o
 -10   0   4        0.22       -3.88      3.88 o
  -8   0   4        7.44        2.44      3.11 o
  -6   0   4       47.50       41.54      2.71 o
  -4   0   4        6.69        2.25      0.84 o
  -2   0   4     2482.26     2555.00     15.11 o
   0   0   4      495.74      520.86      3.92 o
   2   0   4     5191.56     5063.22     29.00 o
   4   0   4    10208.20     9978.27     46.75 o
   6   0   4     3424.50     3507.50     38.29 o
   8   0   4      135.27      146.57      7.21 o
  10   0   4       28.86       23.55      4.75 o
  12   0   4        7.99       11.85      6.22 o
 -14   1   4        2.81       19.29      9.77 o
 -13   1   4       41.46       44.20      7.03 o
 -12   1   4        5.64        2.25      4.16 o
 -11   1   4       76.07       99.82      6.27 o
 -10   1   4        0.08       -1.53      2.64 o
  -9   1   4       37.09       27.29      2.65 o
  -8   1   4       46.86       44.00      2.58 o
  -7   1   4       23.76       27.87      1.93 o
  -6   1   4       30.10       29.72      1.77 o
  -5   1   4        0.94       -0.74      0.74 o
  -4   1   4        4.57        1.98      0.53 o
  -3   1   4       27.32       27.70      1.13 o
  -2   1   4       32.96       29.21      0.89 o
  -1   1   4     3388.94     3178.67     12.91 o
   0   1   4     1562.11     1534.94      7.85 o
   1   1   4      581.21      535.61      3.32 o
   2   1   4     6554.03     6409.58     22.58 o
   3   1   4      215.06      181.29      2.01 o
   4   1   4      780.99      767.43      5.04 o
   5   1   4      862.14      913.19      7.38 o
   6   1   4      177.22      181.95      4.31 o
   7   1   4      206.40      218.83      4.53 o
   8   1   4       12.01       12.01      2.01 o
   9   1   4        0.24       -2.54      2.54 o
  10   1   4        3.15       -2.27      2.99 o
  11   1   4        0.29       -3.98      3.98 o
  12   1   4        0.11       -0.17      4.25 o
  13   1   4        5.18       -5.52     12.41 o
 -14   2   4       10.58       -2.35      6.87 o
 -13   2   4        2.35       -0.65      4.88 o
 -12   2   4        3.40        5.12      5.25 o
 -11   2   4       34.38       31.83      4.46 o
 -10   2   4        6.39        9.49      2.96 o
  -9   2   4       23.68       26.10      2.44 o
  -8   2   4      465.08      488.18      6.29 o
  -7   2   4      796.28      797.56      7.47 o
  -6   2   4     1044.29     1042.88      8.70 o
  -5   2   4      248.16      231.47      2.78 o
  -4   2   4     1751.41     1845.61      8.03 o
  -3   2   4      143.37      177.85      2.13 o
  -2   2   4      518.67      494.97      3.08 o
  -1   2   4     1854.46     1851.21      7.64 o
   0   2   4     5564.78     5498.60     21.00 o
   1   2   4      443.73      363.67      2.72 o
   2   2   4      304.23      291.66      2.40 o
   3   2   4       12.33       15.90      0.85 o
   4   2   4      396.26      443.19      3.97 o
   5   2   4      202.82      206.38      3.15 o
   6   2   4      892.61      952.55      7.95 o
   7   2   4      179.98      203.02      4.98 o
   8   2   4        1.83        3.74      1.88 o
   9   2   4       27.11       22.01      3.18 o
  10   2   4        9.69        1.03      3.11 o
  11   2   4       29.78       28.77      4.54 o
  12   2   4        0.82       -1.42      3.96 o
  13   2   4        2.97        5.29     11.95 o
 -13   3   4        0.86       -1.52      3.75 o
 -12   3   4        0.73       -0.06      4.31 o
 -11   3   4       53.91       57.56      6.03 o
 -10   3   4        1.18        4.64      2.69 o
  -9   3   4       21.75       23.05      2.94 o
  -8   3   4       42.76       33.12      3.17 o
  -7   3   4      176.02      148.97      3.63 o
  -6   3   4        0.00       -0.97      0.97 o
  -5   3   4     1942.35     2032.95     10.25 o
  -4   3   4      363.13      346.15      3.10 o
  -3   3   4      219.15      207.49      2.04 o
  -2   3   4      586.53      638.87      3.62 o
  -1   3   4     5274.39     5367.47     17.93 o
   0   3   4     1963.69     1909.37      7.84 o
   1   3   4      890.73      862.85      4.37 o
   2   3   4        3.62        7.14      0.70 o
   3   3   4     1448.22     1595.03      7.55 o
   4   3   4       20.38       33.16      1.27 o
   5   3   4       39.75       32.76      1.57 o
   6   3   4       29.91       17.92      1.67 o
   7   3   4        3.70       -0.73      1.51 o
   8   3   4       76.10       68.68      3.92 o
   9   3   4        7.07       -0.20      2.74 o
  10   3   4        0.30       -2.44      2.44 o
  11   3   4        2.28       -3.51      3.89 o
  12   3   4        0.02       -4.30      4.93 o
  13   3   4        6.69        4.37     11.03 o
 -13   4   4        1.68       -3.22      5.00 o
 -12   4   4        6.58        2.18      3.84 o
 -11   4   4       35.29       31.62      4.39 o
 -10   4   4       46.09       39.41      3.65 o
  -9   4   4      116.57      118.72      4.70 o
  -8   4   4      385.04      412.83      6.68 o
  -7   4   4      704.79      713.42      7.40 o
  -6   4   4       12.84       12.38      1.34 o
  -5   4   4      656.35      692.24      5.59 o
  -4   4   4       96.87      111.41      2.16 o
  -3   4   4      443.66      444.50      3.39 o
  -2   4   4      264.04      332.57      2.75 o
  -1   4   4      228.59      211.78      2.10 o
   0   4   4        6.07        3.89      0.68 o
   1   4   4      284.71      257.75      2.33 o
   2   4   4      919.88      880.98      4.98 o
   3   4   4     3244.24     3361.26     13.97 o
   4   4   4      783.03      835.13      6.46 o
   5   4   4      305.11      343.46      4.29 o
   6   4   4        5.83        6.46      1.65 o
   7   4   4       28.23       26.52      2.15 o
   8   4   4       74.98       75.33      4.21 o
   9   4   4        3.97       -1.93      2.54 o
  10   4   4       11.29        9.75      4.04 o
  11   4   4        4.84       -2.61      4.07 o
  12   4   4        0.25       -1.92      4.90 o
 -13   5   4       10.73       16.50      6.04 o
 -12   5   4        8.47        6.94      3.99 o
 -11   5   4       57.73       74.26      5.32 o
 -10   5   4        2.68        2.18      2.85 o
  -9   5   4       30.76       31.48      2.74 o
  -8   5   4       33.42       25.25      2.34 o
  -7   5   4       57.60       53.48      2.92 o
  -6   5   4       16.10       12.56      1.57 o
  -5   5   4       85.74       84.37      2.55 o
  -4   5   4      111.13      118.14      2.23 o
  -3   5   4      519.82      585.90      4.41 o
  -2   5   4      243.45      239.78      2.60 o
  -1   5   4       28.63       24.85      1.03 o
   0   5   4       26.52       31.12      1.08 o
   1   5   4       17.42       13.14      0.95 o
   2   5   4      721.82      690.74      4.47 o
   3   5   4      963.16     1059.61      7.02 o
   4   5   4       46.91       61.35      2.12 o
   5   5   4      237.42      290.22      3.77 o
   6   5   4       17.56       17.24      1.68 o
   7   5   4       39.02       30.83      2.65 o
   8   5   4        1.64       -2.15      2.15 o
   9   5   4       12.53       13.12      3.71 o
  10   5   4       14.13       10.89      3.93 o
  11   5   4        2.34        5.03      4.48 o
  12   5   4        0.71       -5.34      5.34 o
 -13   6   4        1.23       -0.79      8.36 o
 -12   6   4        0.44        1.82      3.72 o
 -11   6   4        0.87        0.11      3.78 o
 -10   6   4        0.02       -0.08      2.53 o
  -9   6   4       43.96       48.70      3.22 o
  -8   6   4      156.96      156.05      5.08 o
  -7   6   4      232.44      249.76      4.97 o
  -6   6   4       17.05       12.29      1.75 o
  -5   6   4      563.89      561.12      6.08 o
  -4   6   4       57.63       50.98      1.96 o
  -3   6   4      506.80      577.62      4.99 o
  -2   6   4       10.28        9.47      1.08 o
  -1   6   4       45.29       50.10      1.63 o
   0   6   4     1370.79     1372.47      7.57 o
   1   6   4     1018.23     1113.57      7.20 o
   2   6   4     2402.65     2435.79     12.81 o
   3   6   4     1706.47     1811.96     10.91 o
   4   6   4       79.29       78.23      2.18 o
   5   6   4      381.30      413.48      4.60 o
   6   6   4       32.17       24.42      1.57 o
   7   6   4       14.63       11.87      1.99 o
   8   6   4        0.25       -2.73      2.73 o
   9   6   4        5.94        4.60      2.68 o
  10   6   4       27.03       23.97      4.17 o
  11   6   4        4.56       12.45      5.23 o
  12   6   4        4.43        9.62     12.98 o
 -12   7   4        0.28        1.69      4.25 o
 -11   7   4       12.59       12.27      4.36 o
 -10   7   4        4.99        7.58      3.58 o
  -9   7   4        0.06        1.28      2.80 o
  -8   7   4       13.14       11.40      2.14 o
  -7   7   4      124.23      134.10      4.41 o
  -6   7   4        2.51        4.78      1.79 o
  -5   7   4       91.18      100.32      3.42 o
  -4   7   4       19.88       20.24      1.59 o
  -3   7   4      170.57      199.50      3.39 o
  -2   7   4       14.61        8.42      1.18 o
  -1   7   4        0.18       -0.78      0.80 o
   0   7   4       43.28       47.62      2.35 o
   1   7   4      288.55      268.90      3.79 o
   2   7   4       21.38       24.35      1.66 o
   3   7   4       60.25       53.61      2.24 o
   4   7   4       95.39      116.97      2.53 o
   5   7   4      152.77      156.00      3.28 o
   6   7   4       69.01       66.41      3.20 o
   7   7   4        0.37       -2.60      2.75 o
   8   7   4       81.02       77.82      5.31 o
   9   7   4        1.84        3.89      3.43 o
  10   7   4       72.01       77.68      5.64 o
  11   7   4        0.01       -1.92      4.77 o
 -12   8   4        4.41       11.38      6.23 o
 -11   8   4       34.81       38.34      4.49 o
 -10   8   4        0.06       -0.60      4.06 o
  -9   8   4       74.35       58.71      4.30 o
  -8   8   4      159.19      196.74      5.49 o
  -7   8   4       59.69       55.71      3.12 o
  -6   8   4       52.31       47.05      2.89 o
  -5   8   4      167.19      174.81      4.47 o
  -4   8   4       83.63       79.02      3.56 o
  -3   8   4        7.37        3.78      1.30 o
  -2   8   4      153.96      140.31      3.43 o
  -1   8   4       29.43       24.35      1.62 o
   0   8   4        8.67        6.96      1.48 o
   1   8   4       11.07       13.50      1.62 o
   2   8   4      169.37      187.15      3.94 o
   3   8   4       70.35       70.61      3.73 o
   4   8   4      349.75      375.59      5.00 o
   5   8   4       97.25       93.06      3.56 o
   6   8   4       25.82       21.08      3.29 o
   7   8   4       32.24       27.48      3.89 o
   8   8   4       26.35       20.75      4.08 o
   9   8   4        5.38        9.91      3.78 o
  10   8   4        2.43        1.18      3.91 o
  11   8   4        0.19       -3.63      4.92 o
 -11   9   4        8.38        9.17      4.68 o
 -10   9   4        0.07        1.15      3.52 o
  -9   9   4       43.31       48.95      4.06 o
  -8   9   4        0.64       -0.44      2.16 o
  -7   9   4        0.74       -1.22      2.15 o
  -6   9   4       23.12       17.21      2.44 o
  -5   9   4        3.14        0.04      1.98 o
  -4   9   4        0.28       -1.07      1.98 o
  -3   9   4      167.03      162.79      4.21 o
  -2   9   4       74.93       65.21      2.88 o
  -1   9   4       82.12       89.60      2.75 o
   0   9   4        0.14       -1.31      1.37 o
   1   9   4       28.38       24.43      2.06 o
   2   9   4       24.85       25.76      2.22 o
   3   9   4       16.37       11.83      2.09 o
   4   9   4        2.23       -0.13      1.64 o
   5   9   4       10.33        8.55      1.87 o
   6   9   4      131.19      145.64      6.06 o
   7   9   4       82.43       83.25      6.95 o
   8   9   4       20.73       18.42      3.86 o
   9   9   4       28.76       28.77      4.97 o
  10   9   4        0.70       -3.41      4.14 o
  11   9   4        1.89        4.16      6.46 o
 -11  10   4       16.60       15.99      5.95 o
 -10  10   4        0.01        1.53      3.61 o
  -9  10   4       32.22       33.17      3.62 o
  -8  10   4        9.53        3.27      2.92 o
  -7  10   4        5.99        1.70      2.15 o
  -6  10   4       14.70        9.62      2.43 o
  -5  10   4       28.62       19.94      2.93 o
  -4  10   4        4.66        1.29      2.25 o
  -3  10   4      847.13      856.16      9.14 o
  -2  10   4      174.40      208.70      4.88 o
  -1  10   4      160.77      164.22      4.98 o
   0  10   4       42.85       35.81      2.86 o
   1  10   4       35.87       31.43      2.50 o
   2  10   4      137.57      151.05      4.68 o
   3  10   4      231.57      236.41      6.13 o
   4  10   4       75.82       64.96      3.92 o
   5  10   4        7.26        6.62      2.93 o
   6  10   4       51.45       49.31      4.72 o
   7  10   4        2.84        1.58      3.26 o
   8  10   4        0.73        3.20      3.80 o
   9  10   4       12.89       19.15      4.82 o
  10  10   4        5.80        6.46      6.67 o
 -10  11   4        6.14        9.23      5.20 o
  -9  11   4        3.36        4.03      4.07 o
  -8  11   4       18.23       21.25      3.63 o
  -7  11   4        7.52        2.15      2.72 o
  -6  11   4        1.58       -2.49      2.50 o
  -5  11   4       18.70       16.41      2.71 o
  -4  11   4        9.44       11.42      2.56 o
  -3  11   4      213.29      215.98      5.84 o
  -2  11   4      180.61      180.03      5.65 o
  -1  11   4      220.40      238.50      6.15 o
   0  11   4      428.99      482.21      8.04 o
   1  11   4      149.79      209.75      6.09 o
   2  11   4       22.07       34.26      3.22 o
   3  11   4        7.11        6.00      2.60 o
   4  11   4       52.06       57.94      3.93 o
   5  11   4       29.95       26.07      3.54 o
   6  11   4        0.00       -2.98      2.98 o
   7  11   4       11.45        8.64      3.60 o
   8  11   4        4.97        6.74      4.51 o
   9  11   4        1.66        7.00      4.94 o
  -9  12   4        9.23       12.73      3.89 o
  -8  12   4        5.89        4.77      3.48 o
  -7  12   4       16.98       17.22      3.47 o
  -6  12   4       61.65       51.12      3.76 o
  -5  12   4       86.40       99.32      4.91 o
  -4  12   4      227.19      245.53      6.02 o
  -3  12   4       45.58       43.15      3.21 o
  -2  12   4        2.41       -2.06      2.06 o
  -1  12   4       85.30       82.97      4.20 o
   0  12   4       78.45       85.52      4.45 o
   1  12   4        9.38       12.35      2.86 o
   2  12   4       57.64       59.59      3.91 o
   3  12   4       23.40       23.75      3.30 o
   4  12   4        2.31       -0.56      2.54 o
   5  12   4        4.85        0.68      2.96 o
   6  12   4        0.88        1.35      3.67 o
   7  12   4        1.09       -3.57      3.94 o
   8  12   4       24.25       24.03      4.73 o
   9  12   4        5.77       10.79      6.41 o
  -9  13   4        0.00       -3.91     11.95 o
  -8  13   4       23.13       27.70      5.20 o
  -7  13   4       40.94       47.48      5.82 o
  -6  13   4       41.29       51.79      5.27 o
  -5  13   4       21.82       25.77      3.96 o
  -4  13   4       47.51       48.29      5.13 o
  -3  13   4       19.63       20.52      3.54 o
  -2  13   4        0.05        1.20      2.88 o
  -1  13   4       88.88       73.19      5.08 o
   0  13   4       57.28       57.90      4.11 o
   1  13   4        0.15       -1.19      2.55 o
   2  13   4       93.12       97.17      7.77 o
   3  13   4       60.78       68.01      4.54 o
   4  13   4       74.38       78.76      4.70 o
   5  13   4       29.29       34.99      4.42 o
   6  13   4       25.12       26.01      5.93 o
   7  13   4       11.37       29.27      5.37 o
   8  13   4        9.43       21.47     15.57 o
  -7  14   4        0.42       10.39      5.74 o
  -6  14   4       23.29       24.22      5.92 o
  -5  14   4        7.52        4.58      3.72 o
  -4  14   4       10.70        8.62      4.40 o
  -3  14   4        0.01       -3.51      3.51 o
  -2  14   4        1.33       -1.76      3.21 o
  -1  14   4        7.24        4.92      3.55 o
   0  14   4        0.68       -2.52      2.94 o
   1  14   4       45.23       46.90      4.47 o
   2  14   4       53.08       55.52      4.69 o
   3  14   4       97.58      106.06      6.10 o
   4  14   4       29.08       26.86      5.23 o
   5  14   4        4.35        4.53      3.66 o
   6  14   4       11.61        9.45      4.67 o
   7  14   4        2.53       -5.06      6.66 o
  -6  15   4        0.97       -1.64      7.88 o
  -5  15   4        0.73       -4.36      4.36 o
  -4  15   4       32.86       31.36      5.74 o
  -3  15   4       37.98       55.89      6.11 o
  -2  15   4       36.58       42.21      4.85 o
  -1  15   4       13.70       14.92      3.86 o
   0  15   4        6.19        6.20      4.12 o
   1  15   4        1.57       -3.16      3.16 o
   2  15   4        4.26        0.30      3.67 o
   3  15   4        4.31        6.72      3.84 o
   4  15   4        4.30        4.59      4.27 o
   5  15   4        1.00       -2.97      7.84 o
  -4  16   4       33.12       26.42     13.43 o
  -3  16   4       25.74       35.77      9.69 o
  -2  16   4        1.02       -8.03      8.03 o
  -1  16   4        1.08       -4.90      4.90 o
   0  16   4        5.14       -3.72      3.72 o
   1  16   4        1.57        0.86      4.84 o
   2  16   4        3.05        2.85      5.04 o
   3  16   4        2.44       10.34      9.88 o
 -13   0   5        9.71        6.46     10.01 o
 -11   0   5      107.18      131.67     11.65 o
  -9   0   5      119.82      116.00      5.95 o
  -7   0   5      173.77      208.98      5.79 o
  -5   0   5     6053.12     6568.58     40.13 o
  -3   0   5      138.64      139.15      2.39 o
  -1   0   5       44.22       43.50      1.72 o
   1   0   5     1291.31     1161.23      8.53 o
   3   0   5     5502.93     5304.73     27.45 o
   5   0   5      933.58      961.91     11.27 o
   7   0   5      139.06      140.33      6.51 o
   9   0   5       23.67       23.24      5.61 o
  11   0   5        1.89       -3.19      4.90 o
 -14   1   5        6.91       21.91      9.77 o
 -13   1   5       14.16        8.63      6.47 o
 -12   1   5        4.53        5.14      4.06 o
 -11   1   5      119.98      173.17      7.84 o
 -10   1   5      127.87      145.35      7.69 o
  -9   1   5       12.49        6.91      1.99 o
  -8   1   5      365.24      355.56      5.60 o
  -7   1   5      167.08      174.48      3.70 o
  -6   1   5      555.72      569.21      5.29 o
  -5   1   5      319.80      303.05      3.08 o
  -4   1   5     3959.43     4165.52     16.12 o
  -3   1   5      763.53      746.84      4.50 o
  -2   1   5       39.89       32.06      1.55 o
  -1   1   5     2519.47     2488.86     30.45 o
   0   1   5      816.73      822.06      6.94 o
   1   1   5     1446.85     1376.85      6.68 o
   2   1   5       67.80       72.97      1.42 o
   3   1   5      564.00      542.92      3.68 o
   4   1   5     1427.20     1338.08      6.99 o
   5   1   5       27.26       23.46      1.55 o
   6   1   5       13.83       12.19      1.54 o
   7   1   5        3.89        5.82      1.65 o
   8   1   5        3.79       10.22      2.14 o
   9   1   5        1.81        1.67      3.47 o
  10   1   5        5.15       -2.73      3.39 o
  11   1   5        3.20       -3.42      3.75 o
  12   1   5        1.45       -5.05      5.05 o
  13   1   5        2.09        4.60     13.79 o
 -14   2   5        4.14       -8.28      8.28 o
 -13   2   5       20.13       27.43      6.16 o
 -12   2   5        8.90        6.84      3.92 o
 -11   2   5        0.01        2.33      3.05 o
 -10   2   5       66.79       60.20      4.39 o
  -9   2   5        0.27       -2.41      2.41 o
  -8   2   5      276.91      293.60      5.04 o
  -7   2   5       58.86       49.54      2.45 o
  -6   2   5      666.64      663.70      4.86 o
  -5   2   5       50.56       64.11      2.31 o
  -4   2   5      405.78      428.04      3.69 o
  -3   2   5       55.93       43.33      1.28 o
  -2   2   5      121.42      152.47      1.71 o
  -1   2   5     3923.34     3904.86     15.70 o
   0   2   5     1323.12     1199.05      7.31 o
   1   2   5       91.20       87.01      1.40 o
   2   2   5      851.64      958.40      5.33 o
   3   2   5      623.78      641.44      4.43 o
   4   2   5      234.71      238.97      3.25 o
   5   2   5     1811.13     1878.62     10.79 o
   6   2   5        4.46        5.66      2.13 o
   7   2   5      412.91      429.58      6.83 o
   8   2   5       74.14       84.31      5.08 o
   9   2   5        1.66       -2.05      2.75 o
  10   2   5        6.96       -2.51      3.33 o
  11   2   5        0.55       -3.78      3.78 o
  12   2   5        5.96        8.14      6.48 o
 -13   3   5       10.49        7.52      5.00 o
 -12   3   5       28.03       27.38      6.00 o
 -11   3   5       10.47        7.26      3.41 o
 -10   3   5       59.45       59.24      4.37 o
  -9   3   5        7.80        5.58      1.95 o
  -8   3   5      780.48      837.97      8.30 o
  -7   3   5        7.78        7.84      1.44 o
  -6   3   5       68.85       78.55      2.87 o
  -5   3   5       80.43       83.86      1.77 o
  -4   3   5       66.34       55.51      1.31 o
  -3   3   5      240.80      272.60      2.55 o
  -2   3   5     2235.25     2154.71      9.06 o
  -1   3   5      330.79      355.22      2.69 o
   0   3   5      273.48      264.81      2.43 o
   1   3   5     1219.02     1185.55      5.75 o
   2   3   5      669.47      666.61      4.45 o
   3   3   5       31.65       41.88      1.58 o
   4   3   5       55.28       41.50      1.67 o
   5   3   5      102.21       90.50      2.75 o
   6   3   5       10.16        6.08      1.51 o
   7   3   5       60.44       65.31      3.26 o
   8   3   5        2.13        0.52      3.36 o
   9   3   5        6.23        3.23      3.28 o
  10   3   5        3.20       -0.83      3.53 o
  11   3   5        0.70       -4.08      4.08 o
  12   3   5        0.17       -4.98      4.98 o
 -13   4   5        1.57       -3.23      4.44 o
 -12   4   5        3.70        6.84      4.64 o
 -11   4   5       31.13       33.88      4.07 o
 -10   4   5       13.79       12.63      3.14 o
  -9   4   5       57.37       52.55      3.51 o
  -8   4   5      108.90      120.12      4.12 o
  -7   4   5       45.39       48.83      2.40 o
  -6   4   5      109.16      100.81      2.62 o
  -5   4   5      275.38      296.40      3.61 o
  -4   4   5       78.51       80.52      1.96 o
  -3   4   5       74.72       74.24      1.62 o
  -2   4   5      308.97      361.42      2.95 o
  -1   4   5       82.40      105.15      1.68 o
   0   4   5       41.26       32.80      1.08 o
   1   4   5       22.47       23.11      0.94 o
   2   4   5       15.13        6.04      0.86 o
   3   4   5     1362.66     1221.83      7.23 o
   4   4   5      339.57      340.03      4.09 o
   5   4   5      116.96      132.83      3.36 o
   6   4   5       56.67       55.06      3.33 o
   7   4   5        2.86       -0.53      2.41 o
   8   4   5       32.54       40.30      4.15 o
   9   4   5        5.09       -0.36      3.58 o
  10   4   5        7.62        4.40      4.21 o
  11   4   5        1.20       -2.63      4.27 o
  12   4   5        0.12       -7.89      7.89 o
 -13   5   5        8.56        4.16      4.64 o
 -12   5   5       20.97       11.39      4.41 o
 -11   5   5        0.00       -2.63      3.41 o
 -10   5   5        3.68        0.42      3.07 o
  -9   5   5       36.25       34.25      3.34 o
  -8   5   5       73.27       64.98      2.99 o
  -7   5   5        8.50        8.82      1.61 o
  -6   5   5      337.06      321.09      4.76 o
  -5   5   5       69.80       70.55      2.63 o
  -4   5   5       92.66      112.92      2.30 o
  -3   5   5      216.53      172.05      2.56 o
  -2   5   5     6508.75     6850.13     23.90 o
  -1   5   5     2692.81     2980.41     11.64 o
   0   5   5     6970.07     7321.52     29.80 o
   1   5   5      762.18      765.20      4.97 o
   2   5   5      362.48      377.15      3.80 o
   3   5   5      121.53      112.57      2.54 o
   4   5   5      130.91      165.97      3.16 o
   5   5   5       10.46        7.71      1.31 o
   6   5   5       64.80       57.33      3.20 o
   7   5   5        3.02        0.86      2.80 o
   8   5   5       56.56       51.50      4.29 o
   9   5   5        7.54        4.92      3.13 o
  10   5   5        1.39        2.67      3.96 o
  11   5   5        4.62        3.85      4.50 o
  12   5   5        1.49       14.02      9.42 o
 -13   6   5        3.76        6.32      6.08 o
 -12   6   5        1.83       -3.84      4.06 o
 -11   6   5       24.66       29.14      5.27 o
 -10   6   5       64.02       65.63      4.50 o
  -9   6   5      106.10       93.50      4.90 o
  -8   6   5        8.47        5.02      1.86 o
  -7   6   5       45.60       39.08      2.49 o
  -6   6   5       50.61       35.95      2.24 o
  -5   6   5        0.07        0.75      1.33 o
  -4   6   5        0.35        1.47      1.06 o
  -3   6   5        0.04       -0.90      0.90 o
  -2   6   5        9.44       15.26      1.17 o
  -1   6   5      184.33      225.75      2.99 o
   0   6   5       65.76       73.85      1.82 o
   1   6   5      200.80      194.81      3.48 o
   2   6   5        5.18       14.07      1.23 o
   3   6   5      353.42      358.95      4.47 o
   4   6   5        0.16        2.74      1.26 o
   5   6   5       49.63       39.34      2.45 o
   6   6   5       84.10       78.21      2.78 o
   7   6   5       28.49       14.90      2.99 o
   8   6   5        0.72       -2.13      2.73 o
   9   6   5        1.13       -0.46      3.15 o
  10   6   5       13.59       13.81      3.82 o
  11   6   5        4.94        5.08      7.00 o
  12   6   5        3.27       24.36     10.80 o
 -12   7   5       50.66       57.32      8.68 o
 -11   7   5        3.31        2.62      4.09 o
 -10   7   5      106.02      118.85      6.35 o
  -9   7   5        0.17        2.36      2.54 o
  -8   7   5      414.78      458.55      7.07 o
  -7   7   5       10.87       14.29      2.20 o
  -6   7   5      205.61      206.90      4.62 o
  -5   7   5     1196.89     1207.10     10.21 o
  -4   7   5       87.76       85.19      3.42 o
  -3   7   5       99.98       77.68      2.56 o
  -2   7   5        0.43        0.39      1.03 o
  -1   7   5      120.45      120.28      2.42 o
   0   7   5        8.21        5.43      1.22 o
   1   7   5      155.50      144.11      3.07 o
   2   7   5      121.12      109.64      2.85 o
   3   7   5        0.12        2.15      0.94 o
   4   7   5      120.04      112.59      3.27 o
   5   7   5        9.68        8.98      1.67 o
   6   7   5        8.73        7.70      2.15 o
   7   7   5       27.55       21.10      3.49 o
   8   7   5        0.60       -3.06      3.06 o
   9   7   5        2.15        6.28      3.32 o
  10   7   5        0.04        1.61      3.88 o
  11   7   5        0.28       -5.93      5.93 o
 -12   8   5        0.02        0.22      5.36 o
 -11   8   5        1.92       -1.06      4.17 o
 -10   8   5        0.02        2.39      2.92 o
  -9   8   5       11.04       10.26      2.86 o
  -8   8   5       32.98       30.16      2.66 o
  -7   8   5       22.17       25.72      2.47 o
  -6   8   5      699.63      731.01      8.55 o
  -5   8   5      214.84      249.21      4.72 o
  -4   8   5       48.27       49.44      2.49 o
  -3   8   5       78.02       65.72      2.76 o
  -2   8   5      124.47      136.63      3.35 o
  -1   8   5        0.34       -0.42      1.05 o
   0   8   5      185.23      190.74      3.83 o
   1   8   5       96.73      103.51      3.12 o
   2   8   5      291.04      274.89      4.58 o
   3   8   5      248.43      249.96      4.57 o
   4   8   5      229.66      239.48      5.19 o
   5   8   5        1.56        5.14      2.65 o
   6   8   5       10.49        8.67      3.09 o
   7   8   5       49.66       38.14      4.23 o
   8   8   5       32.24       25.85      4.68 o
   9   8   5        8.16       10.20      4.36 o
  10   8   5        0.10        1.12      4.09 o
  11   8   5       12.55       22.25      8.12 o
 -11   9   5        2.90        1.11      4.24 o
 -10   9   5        2.10        3.14      3.51 o
  -9   9   5       37.55       39.78      3.71 o
  -8   9   5       69.72       64.30      3.90 o
  -7   9   5       10.60        3.23      2.15 o
  -6   9   5      409.99      430.30      7.00 o
  -5   9   5       41.00       31.74      3.08 o
  -4   9   5      266.54      251.83      5.76 o
  -3   9   5      205.49      209.89      5.08 o
  -2   9   5        1.58        3.49      1.46 o
  -1   9   5       75.56       58.73      2.36 o
   0   9   5       65.47       74.61      2.97 o
   1   9   5       23.52       24.79      2.03 o
   2   9   5       69.66       61.01      2.89 o
   3   9   5       57.62       52.68      2.82 o
   4   9   5        4.25        3.14      1.93 o
   5   9   5      145.51      149.86      5.76 o
   6   9   5       13.73        7.92      2.84 o
   7   9   5        0.22       -3.05      3.05 o
   8   9   5       49.82       43.49      5.21 o
   9   9   5        0.98        8.15      4.37 o
  10   9   5       29.69       28.07      5.41 o
 -11  10   5        0.21       -4.63      5.75 o
 -10  10   5       13.80       20.35      4.75 o
  -9  10   5       12.63       11.66      3.19 o
  -8  10   5       30.89       26.98      3.40 o
  -7  10   5       70.59       66.34      3.63 o
  -6  10   5       90.35       79.86      3.97 o
  -5  10   5      101.37       98.62      4.74 o
  -4  10   5       37.99       32.54      3.20 o
  -3  10   5      161.53      168.82      5.70 o
  -2  10   5      137.87      130.38      4.70 o
  -1  10   5      120.37      136.87      4.88 o
   0  10   5       43.24       50.59      3.21 o
   1  10   5       92.28       78.11      3.60 o
   2  10   5       15.22       11.43      2.27 o
   3  10   5       69.21       72.85      4.56 o
   4  10   5       17.86       20.44      3.21 o
   5  10   5        5.90        7.18      3.20 o
   6  10   5       17.69       16.11      3.24 o
   7  10   5        0.17       -1.33      3.28 o
   8  10   5        0.81        5.03      5.04 o
   9  10   5        0.15        2.55      4.48 o
  10  10   5        2.56       -1.98     12.76 o
 -10  11   5        0.08       -3.26      6.19 o
  -9  11   5       11.45       14.28      3.71 o
  -8  11   5       32.60       28.50      3.82 o
  -7  11   5        1.60       -2.74      2.74 o
  -6  11   5       14.22        9.36      3.01 o
  -5  11   5       13.85        9.14      3.03 o
  -4  11   5        0.06       -2.47      2.47 o
  -3  11   5        1.65       -2.28      2.28 o
  -2  11   5       15.17       15.01      2.68 o
  -1  11   5       28.29       20.02      2.87 o
   0  11   5      310.38      317.50      6.78 o
   1  11   5      336.87      398.00      7.67 o
   2  11   5      385.73      421.97      7.98 o
   3  11   5      309.79      348.45      7.52 o
   4  11   5        0.00       -0.15      2.43 o
   5  11   5       47.79       40.63      4.19 o
   6  11   5       18.97       16.24      4.08 o
   7  11   5       11.25        6.18      6.83 o
   8  11   5        0.50       -3.46      3.46 o
   9  11   5        4.25       16.51     11.42 o
  -9  12   5        1.01        3.04      4.84 o
  -8  12   5       31.27       32.86      5.42 o
  -7  12   5        1.98       -3.25      3.25 o
  -6  12   5       33.77       26.80      3.53 o
  -5  12   5        0.02       -2.75      2.75 o
  -4  12   5       15.60       16.91      3.05 o
  -3  12   5        0.82       -0.49      2.54 o
  -2  12   5        1.38       -2.18      2.18 o
  -1  12   5       11.49        8.69      2.70 o
   0  12   5        1.38        1.86      2.32 o
   1  12   5       36.13       38.02      4.07 o
   2  12   5        0.13        3.67      2.82 o
   3  12   5        7.53        5.84      3.05 o
   4  12   5       17.30       17.32      3.37 o
   5  12   5       36.20       35.70      4.57 o
   6  12   5       37.58       50.90      5.09 o
   7  12   5        6.51        1.46      5.22 o
   8  12   5        3.05        5.28      4.67 o
  -8  13   5        3.35        6.78      5.55 o
  -7  13   5        0.26        0.87      3.76 o
  -6  13   5        0.80       -3.46      3.46 o
  -5  13   5        0.28       -2.95      2.95 o
  -4  13   5       55.61       55.97      6.17 o
  -3  13   5       14.97        9.20      3.55 o
  -2  13   5      206.67      235.64      6.83 o
  -1  13   5       85.16       80.16      5.43 o
   0  13   5        4.53        5.44      2.73 o
   1  13   5        0.45        1.34      2.84 o
   2  13   5       31.33       39.69      3.78 o
   3  13   5       15.41       18.21      3.70 o
   4  13   5        0.20        1.17      3.31 o
   5  13   5        0.03       -3.68      3.68 o
   6  13   5        7.22       12.54      4.74 o
   7  13   5        8.37       -0.42     10.32 o
  -7  14   5        0.64       -1.00      4.80 o
  -6  14   5        9.83       10.74      4.86 o
  -5  14   5        1.91        0.52      3.51 o
  -4  14   5        2.43       -4.44      4.44 o
  -3  14   5       13.39       16.17      3.63 o
  -2  14   5        1.23       -3.13      3.13 o
  -1  14   5        0.02       -2.50      2.50 o
   0  14   5        2.38       -1.86      3.30 o
   1  14   5       68.36       73.99      5.68 o
   2  14   5        0.00       -3.31      3.31 o
   3  14   5        1.10        0.90      3.55 o
   4  14   5        0.74       -3.64      4.05 o
   5  14   5        1.40        2.28      4.56 o
   6  14   5       23.60       10.23     13.62 o
  -6  15   5        2.46       13.33     10.34 o
  -5  15   5       23.55       19.81      5.79 o
  -4  15   5        8.49        2.61      6.29 o
  -3  15   5        1.96        1.89      4.42 o
  -2  15   5       32.75       39.96      5.29 o
  -1  15   5        8.43        5.77      4.22 o
   0  15   5       14.13       16.84      4.74 o
   1  15   5        0.09       -3.71      3.71 o
   2  15   5        8.48        7.37      4.11 o
   3  15   5       12.82       13.58      4.50 o
   4  15   5       14.93       18.91      5.81 o
   5  15   5        0.02       -8.27     10.57 o
  -3  16   5        0.26       -6.10     10.18 o
  -2  16   5        4.20        3.82      6.83 o
  -1  16   5        0.01       -3.03      6.29 o
   0  16   5        3.19        0.04      7.03 o
   1  16   5        0.00       -3.95      6.12 o
   2  16   5        8.90       13.31      8.73 o
 -14   0   6        2.82        3.91     12.18 o
 -12   0   6       49.81       62.76      9.22 o
 -10   0   6       10.18       14.64      5.28 o
  -8   0   6      238.24      215.03      6.09 o
  -6   0   6       57.38       58.05      2.61 o
  -4   0   6      157.34      138.49      2.81 o
  -2   0   6      398.08      400.83      5.78 o
   0   0   6      183.63      190.99      2.85 o
   2   0   6      922.48      938.55     12.92 o
   4   0   6     1666.84     1797.55     15.18 o
   6   0   6      936.95      884.10     11.67 o
   8   0   6      394.55      393.47     12.15 o
  10   0   6        0.28       -7.55      7.55 o
  12   0   6        0.13       -5.02     12.98 o
 -14   1   6        8.96        3.43     14.03 o
 -13   1   6        3.05       -3.13      5.49 o
 -12   1   6        6.64       14.51      4.51 o
 -11   1   6       85.03      102.41      8.06 o
 -10   1   6       13.49       13.11      3.09 o
  -9   1   6       43.96       36.91      3.18 o
  -8   1   6       43.99       40.59      3.08 o
  -7   1   6        9.92       12.96      1.34 o
  -6   1   6      129.51      135.94      3.26 o
  -5   1   6     1337.88     1447.66      9.05 o
  -4   1   6       26.07       29.84      1.46 o
  -3   1   6       76.29       64.40      1.33 o
  -2   1   6      987.41     1022.53      5.65 o
  -1   1   6     1323.90     1312.21      6.44 o
   0   1   6      356.71      382.75      4.09 o
   1   1   6     1302.25     1206.73      6.12 o
   2   1   6        2.26       -0.59      0.59 o
   3   1   6        5.06        1.25      0.72 o
   4   1   6      940.52     1027.54      6.53 o
   5   1   6        0.67       -0.62      1.19 o
   6   1   6       99.39       97.48      3.42 o
   7   1   6      118.94      130.18      3.88 o
   8   1   6       94.42       94.11      4.99 o
   9   1   6        0.70       -2.87      2.87 o
  10   1   6        0.26       -2.95      3.26 o
  11   1   6       11.81        6.87      5.43 o
  12   1   6        0.03       -5.66      5.66 o
 -13   2   6        6.26        2.61      4.34 o
 -12   2   6       35.79       40.93      5.51 o
 -11   2   6        2.12        6.40      3.29 o
 -10   2   6       12.59        7.81      3.08 o
  -9   2   6      115.34      106.11      4.55 o
  -8   2   6       64.12       61.02      2.90 o
  -7   2   6       80.90       73.31      5.21 o
  -6   2   6      502.24      542.10      5.52 o
  -5   2   6      713.01      797.19      6.70 o
  -4   2   6     3094.89     3311.83     13.76 o
  -3   2   6     4329.61     4751.12     17.26 o
  -2   2   6     1575.00     1664.32      8.30 o
  -1   2   6       25.47       26.67      1.29 o
   0   2   6       60.66       59.67      0.96 o
   1   2   6       13.47       16.70      0.79 o
   2   2   6       76.30       59.75      1.55 o
   3   2   6      143.96      128.00      2.20 o
   4   2   6      130.26      112.78      2.26 o
   5   2   6       28.69       26.64      1.92 o
   6   2   6        9.61       11.23      1.52 o
   7   2   6        8.84        9.90      2.03 o
   8   2   6      313.58      340.20      8.41 o
   9   2   6       12.92        8.42      3.53 o
  10   2   6        2.54       -2.33      3.70 o
  11   2   6        0.27       -4.69      4.69 o
  12   2   6        0.07       -7.43      7.43 o
 -13   3   6        0.01       -3.90      3.90 o
 -12   3   6       40.59       33.50      4.98 o
 -11   3   6       32.96       43.74      4.36 o
 -10   3   6       82.42       83.77      4.89 o
  -9   3   6       14.96        9.69      2.87 o
  -8   3   6        0.98        0.35      1.13 o
  -7   3   6        7.15        3.27      1.50 o
  -6   3   6       12.92       18.77      1.62 o
  -5   3   6       17.92       12.98      1.33 o
  -4   3   6        4.25        6.16      1.05 o
  -3   3   6     1174.42     1238.53      6.26 o
  -2   3   6     1843.68     1734.66      7.80 o
  -1   3   6      128.45      110.75      1.73 o
   0   3   6      224.52      178.85      2.01 o
   1   3   6      281.70      332.62      2.82 o
   2   3   6       80.05      108.39      1.66 o
   3   3   6      108.39      144.35      2.55 o
   4   3   6      141.38      131.25      2.80 o
   5   3   6      148.23      170.08      3.48 o
   6   3   6        0.00       -1.23      1.43 o
   7   3   6       84.73       96.62      3.76 o
   8   3   6       43.12       38.66      4.43 o
   9   3   6        0.66       -2.00      3.32 o
  10   3   6        0.00       -2.68      3.30 o
  11   3   6        0.01       -4.52      4.52 o
  12   3   6        3.23       -3.57      6.13 o
 -13   4   6        3.92       -2.40      4.87 o
 -12   4   6        8.49       12.15      3.80 o
 -11   4   6       16.42       14.49      3.36 o
 -10   4   6        7.46        9.80      3.25 o
  -9   4   6      147.60      147.73      6.46 o
  -8   4   6      333.61      318.04      4.07 o
  -7   4   6      230.03      232.95      4.65 o
  -6   4   6      409.32      421.98      5.61 o
  -5   4   6      600.88      579.30      5.83 o
  -4   4   6        9.88        4.33      0.85 o
  -3   4   6      248.37      312.90      3.22 o
  -2   4   6     3540.98     3594.07     13.79 o
  -1   4   6        5.39        2.75      0.73 o
   0   4   6     1467.62     1443.71      7.02 o
   1   4   6      149.46      153.79      1.96 o
   2   4   6      248.92      267.05      3.21 o
   3   4   6      254.06      218.92      3.20 o
   4   4   6      224.47      210.22      3.37 o
   5   4   6      375.14      426.04      5.40 o
   6   4   6        2.49        0.47      1.97 o
   7   4   6      130.94      144.45      5.46 o
   8   4   6        2.84        3.13      2.94 o
   9   4   6       10.34        4.09      3.97 o
  10   4   6        2.32       -0.21      4.41 o
  11   4   6        0.00       -4.41      4.41 o
  12   4   6        0.30        7.81     10.80 o
 -13   5   6        1.76       -4.55      4.78 o
 -12   5   6        9.91       16.21      4.95 o
 -11   5   6       57.85       64.38      4.97 o
 -10   5   6       23.42       26.77      4.03 o
  -9   5   6       11.41        8.64      3.03 o
  -8   5   6       33.50       26.99      2.00 o
  -7   5   6       87.44       91.74      3.57 o
  -6   5   6      103.33      117.79      3.07 o
  -5   5   6       23.27       19.03      1.56 o
  -4   5   6       58.08       71.20      1.96 o
  -3   5   6        2.71        5.30      0.96 o
  -2   5   6      325.48      327.41      3.19 o
  -1   5   6      295.49      313.66      3.26 o
   0   5   6       21.59       25.17      1.39 o
   1   5   6      121.09      161.29      2.36 o
   2   5   6       28.80       34.72      1.64 o
   3   5   6      253.25      237.37      3.73 o
   4   5   6       60.29       51.07      2.08 o
   5   5   6        8.32       10.70      1.37 o
   6   5   6        1.43       -2.04      2.11 o
   7   5   6       34.57       30.23      3.17 o
   8   5   6        5.05       -2.03      3.03 o
   9   5   6       33.87       16.78      3.97 o
  10   5   6        0.13       -2.43      4.13 o
  11   5   6        0.78       -3.51      5.07 o
 -13   6   6        0.08       -3.07      6.09 o
 -12   6   6       28.35       35.69      5.16 o
 -11   6   6        9.92        8.46      4.53 o
 -10   6   6        0.35       -2.36      2.71 o
  -9   6   6       39.07       37.13      4.39 o
  -8   6   6       11.84        7.16      1.87 o
  -7   6   6        0.51       -1.68      1.68 o
  -6   6   6      244.64      225.35      4.68 o
  -5   6   6       62.63       53.65      3.00 o
  -4   6   6      108.94       99.32      2.63 o
  -3   6   6      165.70      159.40      2.90 o
  -2   6   6       13.46       19.39      1.32 o
  -1   6   6      145.93      157.16      2.59 o
   0   6   6      107.14      105.54      2.16 o
   1   6   6      744.67      804.15      6.02 o
   2   6   6      121.12      139.45      2.76 o
   3   6   6      498.07      495.23      5.38 o
   4   6   6      438.95      445.41      5.35 o
   5   6   6      598.57      635.46      6.70 o
   6   6   6        3.02        0.45      1.93 o
   7   6   6        2.47       -1.36      2.34 o
   8   6   6        0.13       -2.67      2.74 o
   9   6   6       17.34       19.36      3.92 o
  10   6   6        0.08        0.03      3.39 o
  11   6   6        5.26        6.90      5.58 o
 -12   7   6       16.53       17.82      6.87 o
 -11   7   6       25.37       21.46      5.74 o
 -10   7   6        0.93        0.32      3.11 o
  -9   7   6        8.71       11.44      2.93 o
  -8   7   6        4.11       12.73      2.76 o
  -7   7   6        5.90        7.59      2.08 o
  -6   7   6      160.99      191.30      4.82 o
  -5   7   6      881.82      935.83      8.04 o
  -4   7   6       54.71       48.58      2.32 o
  -3   7   6       88.26       84.22      2.64 o
  -2   7   6       11.06        6.86      1.21 o
  -1   7   6      289.39      308.81      3.67 o
   0   7   6      117.32      107.43      1.94 o
   1   7   6      343.22      324.70      4.35 o
   2   7   6      159.05      154.22      3.20 o
   3   7   6      380.67      432.80      6.26 o
   4   7   6       68.17       62.51      2.87 o
   5   7   6        2.51        1.17      1.49 o
   6   7   6        1.74       -1.74      2.29 o
   7   7   6        0.22       -0.93      2.41 o
   8   7   6        2.50       -0.88      2.87 o
   9   7   6        1.91       -3.99      3.99 o
  10   7   6        4.80        7.29      4.33 o
  11   7   6        0.74       -3.68      8.73 o
 -12   8   6        1.63        0.57      5.53 o
 -11   8   6        7.94       -2.12      3.73 o
 -10   8   6        8.81        5.80      3.70 o
  -9   8   6      133.80      153.59      6.61 o
  -8   8   6       24.50       26.17      3.25 o
  -7   8   6      378.39      378.68      8.08 o
  -6   8   6      326.48      384.98      6.75 o
  -5   8   6      291.84      285.03      5.21 o
  -4   8   6       33.58       42.79      2.88 o
  -3   8   6       43.08       40.62      2.14 o
  -2   8   6       31.50       22.61      1.82 o
  -1   8   6       78.51       74.53      2.48 o
   0   8   6       73.30       68.51      2.68 o
   1   8   6      232.55      237.71      4.30 o
   2   8   6      126.78      139.77      3.75 o
   3   8   6        3.72        8.82      2.15 o
   4   8   6      114.46      119.33      6.10 o
   5   8   6       55.40       55.73      3.67 o
   6   8   6       59.21       59.29      4.44 o
   7   8   6        0.86        0.74      2.81 o
   8   8   6        2.08       -0.13      3.43 o
   9   8   6        0.80       -4.28      4.28 o
  10   8   6        0.26        1.06      4.26 o
  11   8   6        3.31       12.87     10.11 o
 -11   9   6        8.38        2.49      4.18 o
 -10   9   6       33.27       32.78      5.23 o
  -9   9   6       96.49      131.87      7.03 o
  -8   9   6        0.31       -0.13      2.76 o
  -7   9   6       14.17       14.64      2.72 o
  -6   9   6       25.44       21.98      2.65 o
  -5   9   6       70.87       70.27      4.03 o
  -4   9   6        5.05        4.61      2.27 o
  -3   9   6       53.92       46.71      2.61 o
  -2   9   6      157.28      164.61      3.95 o
  -1   9   6      381.33      374.34      4.94 o
   0   9   6      194.39      166.94      4.16 o
   1   9   6      156.48      159.10      4.01 o
   2   9   6        3.53        3.64      1.66 o
   3   9   6        4.16        6.27      1.58 o
   4   9   6        0.00        1.35      2.64 o
   5   9   6        1.78        1.29      2.67 o
   6   9   6        8.68        8.60      3.02 o
   7   9   6        0.61       -1.59      3.22 o
   8   9   6        5.01        5.35      4.48 o
   9   9   6       10.15        4.79      4.52 o
  10   9   6        7.88        9.34      6.28 o
 -11  10   6        2.73        8.96      9.65 o
 -10  10   6        2.49       -0.18      3.44 o
  -9  10   6      110.85      123.90      9.38 o
  -8  10   6        4.10        3.76      3.08 o
  -7  10   6       72.24       72.31      4.73 o
  -6  10   6        5.42        6.84      2.40 o
  -5  10   6       29.78       31.15      3.07 o
  -4  10   6       16.62       14.21      2.82 o
  -3  10   6      139.13      130.61      6.31 o
  -2  10   6       18.01       16.21      2.53 o
  -1  10   6      887.47      899.46      9.69 o
   0  10   6      289.83      320.10      6.11 o
   1  10   6      154.24      134.20      5.16 o
   2  10   6       55.19       59.45      3.60 o
   3  10   6       16.85       17.41      3.00 o
   4  10   6      132.32      126.36      9.88 o
   5  10   6       65.68       56.48      4.26 o
   6  10   6        0.08       -0.16      3.05 o
   7  10   6        0.03       -0.15      3.37 o
   8  10   6        3.22       -0.98      4.67 o
   9  10   6        1.89       -4.46      4.46 o
 -10  11   6        1.47       -1.31      5.64 o
  -9  11   6       10.21        8.00      3.69 o
  -8  11   6        5.87        2.47      3.21 o
  -7  11   6       21.87       19.72      3.64 o
  -6  11   6        0.87       -2.45      2.45 o
  -5  11   6        2.17       -2.57      2.57 o
  -4  11   6       18.03       18.05      3.05 o
  -3  11   6       53.93       50.68      3.46 o
  -2  11   6       76.20       65.94      3.82 o
  -1  11   6       96.92       80.34      4.15 o
   0  11   6       15.81       22.67      3.07 o
   1  11   6      170.82      197.97      5.85 o
   2  11   6      186.71      232.17      6.25 o
   3  11   6       22.92       25.97      3.18 o
   4  11   6        2.64        5.45      3.32 o
   5  11   6        0.08        0.99      3.16 o
   6  11   6        0.35       -1.43      3.55 o
   7  11   6        3.11        1.89      3.78 o
   8  11   6       18.58       14.18      6.69 o
   9  11   6        5.59        4.14      5.95 o
  -9  12   6        0.98       -0.45      5.89 o
  -8  12   6       12.19        3.61      4.29 o
  -7  12   6       14.04       10.07      4.09 o
  -6  12   6        5.56        2.36      3.47 o
  -5  12   6        7.20       -0.53      2.89 o
  -4  12   6       28.97       22.63      3.13 o
  -3  12   6       70.23       69.73      4.11 o
  -2  12   6       72.44       69.79      4.61 o
  -1  12   6       46.55       36.72      3.43 o
   0  12   6        8.73        7.48      2.91 o
   1  12   6      162.74      179.43      6.50 o
   2  12   6       23.93       23.06      3.32 o
   3  12   6       24.29       24.76      3.66 o
   4  12   6       22.89       12.33      3.96 o
   5  12   6        6.51        8.80      3.99 o
   6  12   6        1.24        1.21      4.09 o
   7  12   6        8.23        9.51      4.77 o
   8  12   6        6.83        2.57     14.51 o
  -8  13   6        1.52       -4.95      4.95 o
  -7  13   6        0.46       -3.64      3.64 o
  -6  13   6       13.50        9.83      4.00 o
  -5  13   6        5.29        2.84      3.31 o
  -4  13   6        1.69       -2.56      2.56 o
  -3  13   6        4.63        6.81      3.31 o
  -2  13   6        0.65       -0.93      2.71 o
  -1  13   6       20.77       22.85      3.47 o
   0  13   6        5.58        7.12      3.24 o
   1  13   6       13.08        3.98      3.15 o
   2  13   6       35.44       34.32      4.15 o
   3  13   6        1.24       -0.44      3.98 o
   4  13   6       39.55       39.44      5.78 o
   5  13   6        6.79        3.31      4.01 o
   6  13   6        8.79        4.15      4.58 o
   7  13   6       27.10       22.92     15.89 o
  -7  14   6       33.79       41.48      7.13 o
  -6  14   6       41.89       53.15      6.97 o
  -5  14   6        2.17        0.84      5.19 o
  -4  14   6       10.30        6.32      3.82 o
  -3  14   6        8.83        3.34      4.20 o
  -2  14   6        7.58        0.66      4.29 o
  -1  14   6        1.46       -3.48      3.48 o
   0  14   6        0.24       -3.28      3.56 o
   1  14   6        2.33        1.97      3.17 o
   2  14   6        1.11       -1.69      4.24 o
   3  14   6       15.89       17.35      4.09 o
   4  14   6       12.04        5.56      3.94 o
   5  14   6       17.59       17.97      5.19 o
   6  14   6        4.09        1.48      8.15 o
  -5  15   6        0.11       -6.32      7.96 o
  -4  15   6        0.57       -4.34      4.34 o
  -3  15   6       12.69        7.96      4.01 o
  -2  15   6       12.24        2.15      6.56 o
  -1  15   6       32.34       37.93      6.78 o
   0  15   6       28.32       23.08      4.55 o
   1  15   6        1.27       -2.74      3.95 o
   2  15   6       23.04       21.27      6.15 o
   3  15   6        0.48       -1.51      4.43 o
   4  15   6        9.38       10.11     12.87 o
  -3  16   6        1.78       -9.79      9.88 o
  -2  16   6       82.14      104.87     32.63 o
  -1  16   6       28.37       38.46     10.23 o
   0  16   6        0.19       -6.79      6.79 o
   1  16   6        0.90       -3.70      7.38 o
 -13   0   7       13.13        6.61      6.51 o
 -11   0   7       26.67       33.92      9.23 o
  -9   0   7       18.89       27.25      5.51 o
  -7   0   7      139.50      147.63      4.88 o
  -5   0   7       86.52       95.39      4.22 o
  -3   0   7     5626.19     6513.85     41.31 o
  -1   0   7      275.32      206.02      2.59 o
   1   0   7       27.33       26.41      1.96 o
   3   0   7      230.16      189.31      3.51 o
   5   0   7      472.02      442.49      6.60 o
   7   0   7      141.20      146.99      6.97 o
   9   0   7        1.79        0.58      4.76 o
  11   0   7        0.14       -5.63     14.13 o
 -13   1   7        0.00       -4.02      4.02 o
 -12   1   7       39.63       46.91      5.59 o
 -11   1   7      134.34      159.44     11.07 o
 -10   1   7       54.93       56.44      4.40 o
  -9   1   7      148.06      147.36      6.54 o
  -8   1   7       16.75       18.74      1.61 o
  -7   1   7       54.12       53.36      3.17 o
  -6   1   7      813.01      799.08      7.41 o
  -5   1   7      138.69      143.46      2.66 o
  -4   1   7      177.38      197.54      2.83 o
  -3   1   7      677.09      774.45      4.74 o
  -2   1   7     1087.55     1194.96      6.38 o
  -1   1   7      314.83      366.54      4.27 o
   0   1   7       45.50       53.16      1.65 o
   1   1   7      107.48      113.36      1.38 o
   2   1   7      500.21      568.26      4.16 o
   3   1   7       36.65       38.15      1.40 o
   4   1   7        2.67        0.48      0.99 o
   5   1   7       42.56       35.95      1.76 o
   6   1   7      407.65      399.75      5.42 o
   7   1   7       10.81        8.19      2.29 o
   8   1   7       22.87       25.59      3.70 o
   9   1   7        6.98       10.26      3.48 o
  10   1   7        6.23        4.56      6.81 o
  11   1   7        1.64       -3.35      7.50 o
  12   1   7        1.20       -9.17      9.17 o
 -13   2   7        6.99        9.54      5.39 o
 -12   2   7       12.02       11.76      3.67 o
 -11   2   7       56.35       67.12      5.04 o
 -10   2   7        6.05       10.42      3.12 o
  -9   2   7       37.60       29.57      3.56 o
  -8   2   7        3.37       -1.46      1.84 o
  -7   2   7       80.09       67.31      3.94 o
  -6   2   7      157.93      171.03      3.27 o
  -5   2   7        0.00        0.60      0.98 o
  -4   2   7     1542.64     1733.65      9.91 o
  -3   2   7      281.60      342.39      3.04 o
  -2   2   7       34.68       35.19      1.79 o
  -1   2   7       66.09       74.73      1.18 o
   0   2   7       33.70       31.32      1.65 o
   1   2   7        0.49       -0.49      0.49 o
   2   2   7      998.17      963.54      5.83 o
   3   2   7      337.40      345.86      3.33 o
   4   2   7      747.50      845.69      5.98 o
   5   2   7       76.95       92.25      2.74 o
   6   2   7       41.47       39.23      2.10 o
   7   2   7      630.09      738.08     12.18 o
   8   2   7        8.87       19.00      3.53 o
   9   2   7       47.16       51.44      4.75 o
  10   2   7        5.60        2.92      4.99 o
  11   2   7        2.93       -4.83      4.83 o
  12   2   7        0.06       -8.96     12.41 o
 -13   3   7        0.44       -2.81      4.72 o
 -12   3   7        3.20        0.26      3.80 o
 -11   3   7      116.11      109.98      8.46 o
 -10   3   7      348.49      413.85      9.53 o
  -9   3   7      125.66      124.94      5.54 o
  -8   3   7      244.26      234.07      5.82 o
  -7   3   7       69.95       67.43      4.19 o
  -6   3   7      544.05      525.84      5.98 o
  -5   3   7      362.33      362.41      4.46 o
  -4   3   7      171.57      180.04      2.94 o
  -3   3   7     1796.31     1824.58      8.45 o
  -2   3   7      363.05      339.09      2.99 o
  -1   3   7     1203.31     1249.15      6.50 o
   0   3   7     1276.63     1336.08      6.32 o
   1   3   7      121.09      130.01      1.86 o
   2   3   7      280.66      248.90      2.80 o
   3   3   7      402.14      454.19      3.54 o
   4   3   7      189.91      192.29      2.79 o
   5   3   7       24.79       24.42      1.70 o
   6   3   7       81.33      103.99      3.26 o
   7   3   7       92.47       95.02      4.23 o
   8   3   7        7.09        9.86      3.58 o
   9   3   7       65.45       69.88      7.63 o
  10   3   7       13.09       10.33      5.17 o
  11   3   7        0.23       -5.04      5.04 o
  12   3   7        0.01      -10.11     10.11 o
 -13   4   7       22.52       14.23      7.84 o
 -12   4   7       16.67       10.75      4.33 o
 -11   4   7        1.10        5.48      3.45 o
 -10   4   7        5.88        6.81      3.10 o
  -9   4   7        0.52       -2.98      2.98 o
  -8   4   7        0.59       -2.10      2.18 o
  -7   4   7        1.35       -1.81      1.82 o
  -6   4   7       40.42       34.44      2.10 o
  -5   4   7        0.70       -0.15      1.20 o
  -4   4   7       25.48       35.60      1.77 o
  -3   4   7      297.29      277.01      3.03 o
  -2   4   7       64.18       44.60      1.52 o
  -1   4   7       55.92       51.49      1.55 o
   0   4   7      657.78      633.90      4.47 o
   1   4   7      163.24      153.05      2.31 o
   2   4   7       11.15        0.91      0.95 o
   3   4   7       29.14       31.97      1.78 o
   4   4   7       30.86       26.87      1.66 o
   5   4   7      147.00      127.47      2.91 o
   6   4   7      328.52      346.75      6.34 o
   7   4   7      292.01      352.20      7.49 o
   8   4   7        0.05       -1.51      3.21 o
   9   4   7        4.02        1.48      8.03 o
  10   4   7       10.27        4.77      4.39 o
  11   4   7        0.69       -4.54      4.54 o
  12   4   7        0.80       -7.12     10.11 o
 -13   5   7        4.72       -0.63      6.25 o
 -12   5   7        2.22       -2.63      4.45 o
 -11   5   7        1.82       -2.72      3.35 o
 -10   5   7      110.74      112.07      7.11 o
  -9   5   7        3.79        0.46      2.90 o
  -8   5   7        7.54       -1.03      2.28 o
  -7   5   7      347.44      362.72      6.88 o
  -6   5   7       21.80       20.40      2.26 o
  -5   5   7      237.30      259.27      4.55 o
  -4   5   7      116.27      103.39      2.49 o
  -3   5   7       25.67       22.87      1.41 o
  -2   5   7      306.73      314.71      3.64 o
  -1   5   7      527.35      484.06      4.27 o
   0   5   7     1858.41     1997.46      9.96 o
   1   5   7      801.09      843.24      5.61 o
   2   5   7      868.16      868.78      6.72 o
   3   5   7      358.35      375.49      4.56 o
   4   5   7       10.00        5.09      1.47 o
   5   5   7       22.34       24.16      1.76 o
   6   5   7        7.69        3.74      2.28 o
   7   5   7        0.27       -2.45      2.63 o
   8   5   7        0.07        1.25      3.20 o
   9   5   7        1.43       -2.29      3.78 o
  10   5   7        7.66        0.96      4.46 o
  11   5   7        7.83       15.45      6.65 o
 -13   6   7        0.38       -1.15      8.50 o
 -12   6   7        1.90       -0.38      4.32 o
 -11   6   7        1.76       -0.70      3.22 o
 -10   6   7        8.14        3.60      3.63 o
  -9   6   7        0.00       -2.38      2.38 o
  -8   6   7      149.51      151.53      5.61 o
  -7   6   7      311.43      325.23      4.98 o
  -6   6   7      215.18      221.38      4.13 o
  -5   6   7       66.46       70.74      3.05 o
  -4   6   7        8.18        5.90      1.19 o
  -3   6   7        4.77        3.08      1.10 o
  -2   6   7      994.61     1009.31      7.20 o
  -1   6   7       34.19       28.36      1.45 o
   0   6   7       21.86       16.94      1.38 o
   1   6   7       55.86       40.75      1.72 o
   2   6   7      140.42      138.76      3.01 o
   3   6   7      269.66      290.27      4.33 o
   4   6   7       35.34       28.18      2.03 o
   5   6   7      124.60      130.96      3.65 o
   6   6   7        1.95       -2.18      2.18 o
   7   6   7        4.83        2.10      2.53 o
   8   6   7       47.13       39.64      4.16 o
   9   6   7        2.40       -3.01      3.84 o
  10   6   7        0.13       -2.44      4.16 o
  11   6   7        0.25        1.66      6.73 o
 -12   7   7        0.35       -4.18      4.18 o
 -11   7   7        0.98       -2.65      6.70 o
 -10   7   7       41.36       41.97      4.38 o
  -9   7   7        1.47        1.00      2.70 o
  -8   7   7      640.65      704.48     10.46 o
  -7   7   7       36.08       44.53      3.18 o
  -6   7   7     1074.77     1097.78     10.92 o
  -5   7   7       38.68       46.67      2.97 o
  -4   7   7      241.74      239.31      4.05 o
  -3   7   7      845.64      842.28      7.14 o
  -2   7   7      129.02      115.60      2.75 o
  -1   7   7        0.77       -0.98      0.98 o
   0   7   7       61.66       65.41      2.00 o
   1   7   7       62.27       59.79      2.14 o
   2   7   7      133.52      127.72      2.46 o
   3   7   7      629.55      623.04      6.65 o
   4   7   7      496.85      553.83      6.73 o
   5   7   7       69.63       79.80      3.58 o
   6   7   7        0.92       -2.38      2.38 o
   7   7   7       16.38       12.41      3.08 o
   8   7   7        7.61        2.17      5.67 o
   9   7   7        1.39       -3.11      3.60 o
  10   7   7        0.43       -4.50      4.50 o
  11   7   7        8.98        8.04      9.42 o
 -12   8   7        0.98       -3.53      7.01 o
 -11   8   7        0.01       -3.95      3.95 o
 -10   8   7       24.27       15.64      3.85 o
  -9   8   7       12.75       14.02      3.10 o
  -8   8   7        0.02        2.01      2.82 o
  -7   8   7      482.86      550.82      9.41 o
  -6   8   7      128.93      154.05      5.24 o
  -5   8   7        0.70       10.72      2.05 o
  -4   8   7      736.41      707.49      7.44 o
  -3   8   7      291.48      334.93      4.85 o
  -2   8   7       76.56       72.49      3.20 o
  -1   8   7       56.03       53.38      2.16 o
   0   8   7        2.89       -0.13      1.43 o
   1   8   7       10.43       12.77      1.77 o
   2   8   7       76.15       77.24      3.06 o
   3   8   7      529.27      602.38      8.12 o
   4   8   7       88.55       77.93      4.82 o
   5   8   7      227.84      261.11      6.92 o
   6   8   7       47.20       43.60      3.83 o
   7   8   7        2.50       -1.63      3.00 o
   8   8   7        2.57       -3.96      3.96 o
   9   8   7        0.21       -3.58      4.45 o
  10   8   7        2.66        2.45      4.96 o
 -11   9   7        0.00       -1.63      5.10 o
 -10   9   7        0.30       -2.78      2.78 o
  -9   9   7        3.52        2.73      3.07 o
  -8   9   7       25.62       25.14      3.45 o
  -7   9   7       72.29       66.89      4.60 o
  -6   9   7      155.75      156.00      5.03 o
  -5   9   7      246.75      240.75      5.97 o
  -4   9   7      244.54      223.69      5.72 o
  -3   9   7        1.20       -0.45      1.75 o
  -2   9   7       11.14        5.26      1.66 o
  -1   9   7       17.39       16.19      1.61 o
   0   9   7        0.42       -1.57      1.57 o
   1   9   7       27.65       32.45      2.38 o
   2   9   7        0.17        2.54      1.71 o
   3   9   7       21.91       23.98      3.09 o
   4   9   7       50.58       44.42      3.68 o
   5   9   7        1.17       -2.85      2.85 o
   6   9   7       34.02       33.92      4.24 o
   7   9   7       24.72       20.78      4.26 o
   8   9   7        3.84       -0.26      4.23 o
   9   9   7        2.33        1.53      5.58 o
  10   9   7        3.97        2.53      7.35 o
 -11  10   7        6.62        7.58     12.41 o
 -10  10   7        0.22        1.44      3.79 o
  -9  10   7        3.03       -3.00      3.00 o
  -8  10   7        0.20        1.96      2.71 o
  -7  10   7       17.87       13.73      2.92 o
  -6  10   7       44.97       42.09      3.22 o
  -5  10   7      217.08      209.63      6.00 o
  -4  10   7       96.08       84.99      4.06 o
  -3  10   7       22.89       15.24      2.66 o
  -2  10   7      147.96      139.99      4.93 o
  -1  10   7        0.26       -1.63      1.98 o
   0  10   7      259.80      257.57      6.10 o
   1  10   7       18.23       22.56      2.81 o
   2  10   7      179.23      218.73      6.36 o
   3  10   7      135.31      152.49      6.00 o
   4  10   7       24.60       29.77      3.55 o
   5  10   7       10.58       18.09      3.98 o
   6  10   7       20.87       16.41      3.87 o
   7  10   7        1.06       -1.83      3.06 o
   8  10   7       13.65       14.66      6.43 o
   9  10   7        0.08       -3.02      5.56 o
 -10  11   7        4.43        3.88      5.35 o
  -9  11   7        0.04       -3.37      3.37 o
  -8  11   7        1.00       -2.99      2.99 o
  -7  11   7        0.23       -2.53      2.99 o
  -6  11   7        0.08       -2.69      2.69 o
  -5  11   7        0.03       -2.61      2.61 o
  -4  11   7        0.55       -2.53      2.53 o
  -3  11   7       41.01       35.94      3.45 o
  -2  11   7        1.25       -0.30      2.30 o
  -1  11   7        3.84       -0.76      2.19 o
   0  11   7        0.07       -2.19      2.19 o
   1  11   7       20.37       32.61      3.25 o
   2  11   7       81.63       97.20      7.93 o
   3  11   7       42.33       51.34      5.87 o
   4  11   7       67.58       66.72      5.16 o
   5  11   7      105.97      108.88      6.21 o
   6  11   7        0.85       -3.01      3.42 o
   7  11   7       12.59       11.31      4.06 o
   8  11   7       25.44       20.50      6.57 o
  -9  12   7        7.73       -1.67      5.12 o
  -8  12   7        2.57       -3.41      4.24 o
  -7  12   7        0.26       -3.87      3.87 o
  -6  12   7        3.42       -3.38      3.38 o
  -5  12   7        6.12        0.46      2.94 o
  -4  12   7        2.59        0.83      2.37 o
  -3  12   7      103.39       99.69      4.89 o
  -2  12   7       63.20       66.50      4.04 o
  -1  12   7       16.00        8.93      2.80 o
   0  12   7        1.64       -2.40      2.61 o
   1  12   7       29.69       22.10      3.84 o
   2  12   7        0.46        1.03      3.04 o
   3  12   7        7.84        5.36      3.39 o
   4  12   7       10.34        9.51      3.77 o
   5  12   7        0.00        0.27      3.72 o
   6  12   7       14.23       14.56      6.36 o
   7  12   7       49.71       64.57      6.43 o
   8  12   7       13.84       -1.25     29.19 o
  -8  13   7       15.21       11.10      6.40 o
  -7  13   7       12.45       20.39      4.85 o
  -6  13   7        2.90        1.23      4.34 o
  -5  13   7       17.73       17.61      4.63 o
  -4  13   7       10.31        2.20      3.63 o
  -3  13   7        9.92        5.45      3.17 o
  -2  13   7       31.63       33.18      3.99 o
  -1  13   7       11.35        0.33      4.15 o
   0  13   7       64.04       67.83      4.76 o
   1  13   7       43.22       34.18      4.12 o
   2  13   7       21.03       24.03      3.80 o
   3  13   7        0.87       -2.56      4.71 o
   4  13   7        8.97        7.89      4.58 o
   5  13   7        0.17       -0.76      3.84 o
   6  13   7        1.30       -3.45      4.74 o
  -7  14   7        9.36       11.83      7.03 o
  -6  14   7       16.42       16.40      4.71 o
  -5  14   7        7.41        6.49      4.96 o
  -4  14   7        1.85       -3.61      3.61 o
  -3  14   7        0.38       -3.49      3.80 o
  -2  14   7        7.12        3.02      3.67 o
  -1  14   7        0.24       -3.83      3.83 o
   0  14   7       38.98       51.40      5.22 o
   1  14   7       16.40       13.90      3.78 o
   2  14   7       43.25       53.98      4.69 o
   3  14   7       19.85       17.87      4.50 o
   4  14   7        0.08        0.12      4.23 o
   5  14   7        2.84       -6.05      6.05 o
  -5  15   7       79.26      105.84     37.92 o
  -4  15   7        6.20        2.25      7.95 o
  -3  15   7       32.24       42.29      6.34 o
  -2  15   7        2.11        2.32      6.18 o
  -1  15   7        8.15       12.24      5.32 o
   0  15   7        1.79       -2.13      4.55 o
   1  15   7        9.42        7.54      4.16 o
   2  15   7        4.13        1.60      5.77 o
   3  15   7        1.21       -5.29     10.80 o
  -1  16   7        4.82        9.46      9.19 o
   0  16   7        0.85        8.99      7.55 o
 -12   0   8        1.43       -4.48      4.53 o
 -10   0   8       11.63       11.39      5.44 o
  -8   0   8        0.02       -2.05      2.82 o
  -6   0   8     1702.37     1751.58     18.79 o
  -4   0   8       58.73       52.17      2.20 o
  -2   0   8        0.53        0.71      0.56 o
   0   0   8      212.88      225.76      5.18 o
   2   0   8     1784.13     1857.52     20.97 o
   4   0   8      131.90      133.14      3.89 o
   6   0   8       15.74       17.43      2.24 o
   8   0   8       44.49       30.61      5.66 o
  10   0   8       26.37       25.87      7.84 o
  12   0   8        1.58      -13.79     13.79 o
 -13   1   8        0.10       -4.24      4.24 o
 -12   1   8       30.80       30.63      4.50 o
 -11   1   8       12.73       12.38      3.34 o
 -10   1   8       29.49       34.95      3.83 o
  -9   1   8      321.29      318.05      8.36 o
  -8   1   8       38.54       32.63      2.60 o
  -7   1   8       17.94       12.93      1.72 o
  -6   1   8        3.58        3.38      1.12 o
  -5   1   8        2.76        6.47      1.23 o
  -4   1   8        8.00        7.69      0.77 o
  -3   1   8      561.02      546.55      3.88 o
  -2   1   8       11.46       11.51      0.94 o
  -1   1   8        0.77        2.49      0.75 o
   0   1   8      227.07      240.81      2.92 o
   1   1   8        1.32       -0.36      0.36 o
   2   1   8      101.45       86.38      1.60 o
   3   1   8      142.61      130.83      2.25 o
   4   1   8       22.47       20.93      1.39 o
   5   1   8       17.85       14.42      1.34 o
   6   1   8       60.10       68.53      2.97 o
   7   1   8        7.52        6.41      3.12 o
   8   1   8       18.51       17.52      3.55 o
   9   1   8       26.54       26.26      5.39 o
  10   1   8        0.29        0.78      4.38 o
  11   1   8       10.16        7.20      6.38 o
 -13   2   8        1.66       -4.97      4.97 o
 -12   2   8       22.72       29.92      4.47 o
 -11   2   8        9.13        8.73      3.26 o
 -10   2   8       61.00       58.51      5.09 o
  -9   2   8       27.33       26.29      3.57 o
  -8   2   8      151.83      142.00      4.78 o
  -7   2   8       22.98       17.42      1.72 o
  -6   2   8        5.02        2.95      1.21 o
  -5   2   8        1.84       -0.43      1.02 o
  -4   2   8      217.77      215.93      3.12 o
  -3   2   8     1009.28     1116.42      6.10 o
  -2   2   8     3399.01     3625.27     16.46 o
  -1   2   8     1506.31     1584.64      8.51 o
   0   2   8      566.65      643.17      9.09 o
   1   2   8      355.41      336.78      2.37 o
   2   2   8       67.64       56.84      1.92 o
   3   2   8       29.98       24.61      1.32 o
   4   2   8       13.57       13.00      1.23 o
   5   2   8       10.49        9.21      1.12 o
   6   2   8       56.74       44.04      2.48 o
   7   2   8      104.88      115.77      7.90 o
   8   2   8        0.98        6.58      3.34 o
   9   2   8        0.81        7.71      4.86 o
  10   2   8       28.13       19.09      5.30 o
  11   2   8        9.64       -0.63      5.17 o
  12   2   8        0.35      -12.41     12.41 o
 -13   3   8        3.68        0.53      4.29 o
 -12   3   8        0.03       -2.24      3.36 o
 -11   3   8        7.59        7.14      3.38 o
 -10   3   8      130.65      152.81      6.69 o
  -9   3   8        6.89       14.54      3.13 o
  -8   3   8       27.49       22.79      2.66 o
  -7   3   8        5.25        5.58      1.68 o
  -6   3   8       98.12      130.72      3.35 o
  -5   3   8        0.05       -1.05      1.05 o
  -4   3   8       10.11        6.70      0.72 o
  -3   3   8        2.12        1.42      0.76 o
  -2   3   8        0.21        0.23      0.40 o
  -1   3   8      484.02      500.05      3.43 o
   0   3   8      738.44      797.80      4.63 o
   1   3   8      232.89      251.00      2.42 o
   2   3   8        0.45        0.13      0.59 o
   3   3   8       46.53       42.24      1.70 o
   4   3   8        1.37        1.98      0.66 o
   5   3   8      148.22      153.48      2.46 o
   6   3   8      257.06      280.09      4.62 o
   7   3   8       69.21       82.19      4.35 o
   8   3   8       10.82       12.47      4.49 o
   9   3   8       19.39       22.75      9.75 o
  10   3   8        4.60        2.69      5.84 o
  11   3   8        0.00       -4.50      6.37 o
 -13   4   8        0.05       -6.97      6.97 o
 -12   4   8        0.54        4.56      4.58 o
 -11   4   8       39.55       46.03      4.43 o
 -10   4   8       40.40       36.23      4.27 o
  -9   4   8       49.46       48.36      3.99 o
  -8   4   8      224.33      239.12      6.59 o
  -7   4   8      170.00      161.78      4.88 o
  -6   4   8      206.45      205.65      4.04 o
  -5   4   8      194.25      206.65      3.73 o
  -4   4   8      109.68       97.38      2.18 o
  -3   4   8      168.04      175.18      2.81 o
  -2   4   8      267.70      314.45      3.29 o
  -1   4   8      608.02      683.39      5.08 o
   0   4   8      992.46     1037.04      6.36 o
   1   4   8      197.24      181.81      2.63 o
   2   4   8       14.16       12.34      0.91 o
   3   4   8       13.92       17.35      1.60 o
   4   4   8       98.04       87.89      2.84 o
   5   4   8        3.97        2.16      1.13 o
   6   4   8       87.59       81.87      3.58 o
   7   4   8      117.85      130.20      5.24 o
   8   4   8        3.13        3.77      3.76 o
   9   4   8       72.81       67.62      8.74 o
  10   4   8        4.20       -1.57      4.71 o
  11   4   8        0.76        1.93      4.90 o
 -13   5   8        0.01        6.17      6.61 o
 -12   5   8        0.95        0.53      3.93 o
 -11   5   8       30.90       24.18      4.04 o
 -10   5   8       19.76       16.10      3.53 o
  -9   5   8       44.90       47.35      4.27 o
  -8   5   8       66.34       58.22      3.74 o
  -7   5   8       95.37       83.54      4.10 o
  -6   5   8       23.80       26.26      2.40 o
  -5   5   8       40.47       36.52      2.54 o
  -4   5   8       42.32       40.75      1.90 o
  -3   5   8      612.26      639.68      5.63 o
  -2   5   8      100.66       75.26      2.63 o
  -1   5   8       55.31       63.82      1.85 o
   0   5   8      199.91      222.14      2.84 o
   1   5   8      791.98      822.28      5.79 o
   2   5   8      224.86      212.90      3.50 o
   3   5   8      221.25      205.80      3.60 o
   4   5   8       73.17       65.98      2.59 o
   5   5   8      121.14       99.56      3.39 o
   6   5   8        0.77       -0.09      2.40 o
   7   5   8       11.34        4.15      3.09 o
   8   5   8        2.95       -0.22      3.52 o
   9   5   8        0.62       -4.17      4.17 o
  10   5   8        1.40       -4.48      4.48 o
  11   5   8        0.09       -2.53      9.88 o
 -12   6   8        5.92        3.77      4.86 o
 -11   6   8        0.50       -3.39      3.39 o
 -10   6   8       32.60       25.89      4.37 o
  -9   6   8        1.85        0.00      2.50 o
  -8   6   8       59.84       61.08      4.07 o
  -7   6   8       20.00       11.73      2.76 o
  -6   6   8       95.63       82.18      4.37 o
  -5   6   8        0.22       -1.27      1.27 o
  -4   6   8        0.00       -0.46      1.26 o
  -3   6   8       57.80       72.47      2.44 o
  -2   6   8      347.42      337.43      4.06 o
  -1   6   8       71.63       67.58      2.52 o
   0   6   8        3.60        1.94      1.06 o
   1   6   8      146.15      139.05      2.84 o
   2   6   8        5.89        5.48      1.32 o
   3   6   8      635.67      663.47      6.43 o
   4   6   8       31.07       32.19      2.16 o
   5   6   8       18.54       16.94      2.30 o
   6   6   8       15.98       10.18      2.61 o
   7   6   8        0.08       -1.24      2.66 o
   8   6   8        7.34        3.50      3.30 o
   9   6   8        1.57       -2.65      4.53 o
  10   6   8        0.49       -2.21      4.87 o
  11   6   8        2.35       16.09     11.26 o
 -12   7   8        0.22       -5.68      6.94 o
 -11   7   8        1.50       -3.85      4.09 o
 -10   7   8       11.94        8.87      3.44 o
  -9   7   8        5.65        6.41      2.85 o
  -8   7   8       64.31       65.05      4.05 o
  -7   7   8       19.51       21.80      3.03 o
  -6   7   8        8.31       15.14      2.56 o
  -5   7   8       12.15       11.06      1.89 o
  -4   7   8      165.21      185.10      4.20 o
  -3   7   8      180.72      202.21      3.97 o
  -2   7   8       61.56       65.84      2.43 o
  -1   7   8        0.74       -1.09      1.09 o
   0   7   8        0.46       -0.76      0.97 o
   1   7   8        8.83        5.70      1.20 o
   2   7   8       76.79       74.19      2.76 o
   3   7   8      203.06      213.98      4.27 o
   4   7   8       61.25       55.44      2.94 o
   5   7   8       79.16       87.59      4.09 o
   6   7   8        4.11        0.23      2.52 o
   7   7   8        5.33        5.60      3.47 o
   8   7   8        3.47       -2.52      3.60 o
   9   7   8        9.43        2.46      4.97 o
  10   7   8        0.36       -8.29      8.29 o
 -12   8   8        0.21       -5.46      7.00 o
 -11   8   8        8.86        4.39      4.86 o
 -10   8   8        1.70       -0.91      3.31 o
  -9   8   8        8.85        6.42      3.07 o
  -8   8   8        1.09        0.61      2.73 o
  -7   8   8       90.83       83.71      5.26 o
  -6   8   8      230.02      276.78      5.61 o
  -5   8   8      724.71      770.83      8.91 o
  -4   8   8     1038.88     1105.74      9.38 o
  -3   8   8      423.03      419.07      5.42 o
  -2   8   8      193.54      188.12      4.00 o
  -1   8   8       17.34       16.44      1.67 o
   0   8   8       66.33       63.20      2.14 o
   1   8   8        5.27       -0.24      1.48 o
   2   8   8       41.11       39.14      2.76 o
   3   8   8       24.92       27.98      2.75 o
   4   8   8       39.01       39.62      3.37 o
   5   8   8       10.54        9.47      3.38 o
   6   8   8        7.13        3.23      3.53 o
   7   8   8       24.16       24.36      4.17 o
   8   8   8        1.51       -3.21      4.64 o
   9   8   8        1.86       -5.94      7.15 o
  10   8   8        7.83       -3.68      9.65 o
 -11   9   8        2.62       -0.68      6.79 o
 -10   9   8       14.94       18.05      3.96 o
  -9   9   8        2.68        1.37      3.17 o
  -8   9   8       27.30       24.24      3.31 o
  -7   9   8      240.36      280.51      7.38 o
  -6   9   8       13.14       14.21      2.47 o
  -5   9   8        3.95        0.63      2.29 o
  -4   9   8       82.03       78.90      4.22 o
  -3   9   8      123.97      112.08      4.74 o
  -2   9   8       38.85       33.02      2.45 o
  -1   9   8       29.21       24.71      2.41 o
   0   9   8      207.83      235.54      4.98 o
   1   9   8       86.33       83.20      3.81 o
   2   9   8       35.18       41.76      3.32 o
   3   9   8       62.63       62.91      3.91 o
   4   9   8        1.74       -0.60      2.83 o
   5   9   8        3.09        1.13      3.44 o
   6   9   8       94.18      110.23      9.03 o
   7   9   8        6.17        7.11      3.88 o
   8   9   8        5.73        3.13      5.14 o
   9   9   8        0.64       -1.75      5.73 o
 -10  10   8        4.37        6.23      3.69 o
  -9  10   8       14.18       13.29      3.58 o
  -8  10   8        8.49        5.53      3.40 o
  -7  10   8       51.88       47.49      4.65 o
  -6  10   8        1.76        4.07      2.62 o
  -5  10   8      217.57      230.07      6.13 o
  -4  10   8        0.55        2.96      2.25 o
  -3  10   8        5.58       -2.16      2.16 o
  -2  10   8        0.49       -2.02      2.02 o
  -1  10   8       80.49       54.79      3.47 o
   0  10   8        5.35        3.00      2.30 o
   1  10   8      427.87      457.81      8.39 o
   2  10   8      192.18      228.67      7.30 o
   3  10   8       99.76       86.32      8.36 o
   4  10   8       12.19       16.06      4.97 o
   5  10   8        2.42        0.33      3.37 o
   6  10   8        1.02       -0.12      3.42 o
   7  10   8        0.87        3.37      3.83 o
   8  10   8        9.70        6.98      8.07 o
   9  10   8        1.33        9.42     11.49 o
 -10  11   8        0.51       -0.09      5.39 o
  -9  11   8       31.21       30.56      6.29 o
  -8  11   8        0.06       -3.40      3.40 o
  -7  11   8       14.26        4.54      3.37 o
  -6  11   8       15.08        6.30      3.43 o
  -5  11   8        6.84        1.91      2.75 o
  -4  11   8        2.62       -2.57      2.57 o
  -3  11   8        1.24       -2.10      2.11 o
  -2  11   8       43.64       41.06      3.32 o
  -1  11   8       26.13       29.29      3.03 o
   0  11   8       28.72       24.02      3.32 o
   1  11   8       52.93       43.17      4.19 o
   2  11   8       13.38       16.65      3.62 o
   3  11   8      106.36      128.24      6.68 o
   4  11   8       64.17       74.92      6.42 o
   5  11   8        5.14        5.90      4.08 o
   6  11   8       24.67       27.64      4.61 o
   7  11   8        0.00        7.39      5.16 o
   8  11   8        0.05        4.06      7.18 o
  -9  12   8        1.60       -4.48      4.48 o
  -8  12   8        2.15       -3.65      3.65 o
  -7  12   8       10.47        7.82      4.66 o
  -6  12   8        2.16       -2.52      3.10 o
  -5  12   8        0.29       -2.92      3.51 o
  -4  12   8       17.78       19.27      3.45 o
  -3  12   8        6.99       -1.09      3.25 o
  -2  12   8       36.42       36.13      3.75 o
  -1  12   8        6.30        9.15      2.95 o
   0  12   8       56.41       65.20      4.71 o
   1  12   8        0.94       -2.90      2.90 o
   2  12   8        0.00       -3.19      3.19 o
   3  12   8       33.51       33.80      4.47 o
   4  12   8       11.76        9.04      4.78 o
   5  12   8        8.54        4.06      4.03 o
   6  12   8        3.57       -3.11      3.67 o
   7  12   8        0.12       -4.46      5.23 o
  -8  13   8        0.25       -2.67      5.95 o
  -7  13   8        0.21       -3.58      3.58 o
  -6  13   8        9.64       15.02      4.84 o
  -5  13   8        0.51       -4.25      4.25 o
  -4  13   8        4.04        0.40      3.15 o
  -3  13   8        5.52        5.14      2.85 o
  -2  13   8        3.17       -1.32      2.72 o
  -1  13   8       10.90       12.52      3.51 o
   0  13   8        0.45        0.26      2.85 o
   1  13   8        0.01       -3.32      3.32 o
   2  13   8        1.92       -2.50      3.61 o
   3  13   8        0.00       -4.10      4.10 o
   4  13   8       38.29       33.23      5.04 o
   5  13   8        3.25       -0.61      3.93 o
   6  13   8       15.71        1.32     13.18 o
  -6  14   8        0.00       -2.60      6.30 o
  -5  14   8       40.53       48.49      6.29 o
  -4  14   8        2.38        0.09      6.20 o
  -3  14   8        6.37        1.38      4.69 o
  -2  14   8        1.56       -2.11      3.96 o
  -1  14   8        1.74       -2.34      5.31 o
   0  14   8        4.10       -1.76      3.10 o
   1  14   8        3.98        1.23      5.86 o
   2  14   8        4.82       -2.40      3.72 o
   3  14   8        9.64        5.01      4.35 o
   4  14   8        1.39       -4.36      4.36 o
  -4  15   8        0.65        3.68     10.80 o
  -3  15   8        0.17      -15.86     15.86 o
  -2  15   8        3.15        1.37      4.28 o
  -1  15   8       34.23       48.09      8.23 o
   0  15   8        0.68        2.41      5.16 o
   1  15   8       22.40       39.88      8.53 o
   2  15   8       10.31       17.93     11.95 o
   3  15   8        5.60        7.35     11.95 o
 -13   0   9        2.60       -1.34      9.90 o
 -11   0   9        3.72        2.96      4.60 o
  -9   0   9       96.97      131.89      8.91 o
  -7   0   9      228.69      220.72      7.76 o
  -5   0   9       76.78       90.30      2.92 o
  -3   0   9      188.53      197.65      3.29 o
  -1   0   9     2003.72     2141.48     23.26 o
   1   0   9       43.13       44.75      2.71 o
   3   0   9        5.25        4.56      1.32 o
   5   0   9        2.31       -1.38      1.78 o
   7   0   9        8.42        1.44      4.07 o
   9   0   9      103.86      120.32     18.73 o
  11   0   9        4.88       -2.79     15.17 o
 -13   1   9        3.18       -1.23      5.98 o
 -12   1   9        0.70       -1.24      3.51 o
 -11   1   9        0.59       -0.36      2.82 o
 -10   1   9      156.04      179.43      6.95 o
  -9   1   9      284.51      304.36      7.85 o
  -8   1   9      120.55      127.98      5.17 o
  -7   1   9      231.98      188.17      4.85 o
  -6   1   9        0.02       -1.20      1.20 o
  -5   1   9      157.15      161.10      3.18 o
  -4   1   9      172.75      165.09      2.55 o
  -3   1   9       13.36       14.84      0.98 o
  -2   1   9       76.05       68.82      1.41 o
  -1   1   9      110.69      109.34      2.11 o
   0   1   9      134.02      146.37      2.30 o
   1   1   9      334.34      344.85      3.66 o
   2   1   9        5.41        7.23      0.82 o
   3   1   9      191.99      208.33      3.29 o
   4   1   9      107.31      132.80      2.89 o
   5   1   9       21.20       17.66      1.58 o
   6   1   9       55.94       59.99      2.22 o
   7   1   9        1.71        0.27      2.91 o
   8   1   9       27.46       18.00      4.62 o
   9   1   9       19.52       25.65      5.90 o
  10   1   9        4.17        6.74      5.55 o
  11   1   9        4.43        3.11      7.56 o
 -13   2   9        0.03        0.88      6.31 o
 -12   2   9       10.75        8.56      3.95 o
 -11   2   9        9.19        8.98      3.18 o
 -10   2   9       26.64       31.06      3.80 o
  -9   2   9       36.25       50.57      4.05 o
  -8   2   9       35.98       43.69      4.37 o
  -7   2   9       15.30       13.49      1.65 o
  -6   2   9       31.85       36.23      2.08 o
  -5   2   9      146.26      178.74      3.40 o
  -4   2   9        2.38        0.10      0.58 o
  -3   2   9      148.30      144.54      2.54 o
  -2   2   9      605.02      653.73      4.12 o
  -1   2   9       26.77       15.23      1.30 o
   0   2   9       60.57       55.83      3.10 o
   1   2   9      426.19      438.16      5.89 o
   2   2   9       37.98       48.95      1.54 o
   3   2   9       66.66       54.58      1.96 o
   4   2   9        0.09       -0.94      1.05 o
   5   2   9      127.93      142.31      3.14 o
   6   2   9       96.69       92.54      4.79 o
   7   2   9        1.55        1.40      3.33 o
   8   2   9       56.92       64.57      6.34 o
   9   2   9      111.74      143.54     13.01 o
  10   2   9        0.62        0.57      4.93 o
  11   2   9       12.06       12.64      7.43 o
 -13   3   9       14.70       15.19      8.57 o
 -12   3   9        4.70        8.34      3.60 o
 -11   3   9        6.27        9.43      3.46 o
 -10   3   9       34.34       29.38      3.51 o
  -9   3   9       61.83       71.31      6.33 o
  -8   3   9     1077.65     1153.90     12.02 o
  -7   3   9      356.51      346.20      5.43 o
  -6   3   9     1519.37     1517.35     10.65 o
  -5   3   9      185.48      196.04      3.69 o
  -4   3   9       58.68       41.75      1.96 o
  -3   3   9      758.39      764.22      5.34 o
  -2   3   9       47.82       44.93      1.68 o
  -1   3   9      306.90      296.77      2.42 o
   0   3   9       98.47      134.65      1.89 o
   1   3   9       74.14       80.87      1.52 o
   2   3   9      122.78      128.64      2.14 o
   3   3   9        0.23        0.86      0.80 o
   4   3   9       63.02       60.24      1.86 o
   5   3   9       16.06       14.26      1.13 o
   6   3   9       53.30       54.32      3.12 o
   7   3   9        9.33       10.82      3.51 o
   8   3   9       14.23       18.96      4.81 o
   9   3   9        5.24        8.70      6.20 o
  10   3   9        6.55       -1.93      5.61 o
  11   3   9        5.65        9.52     10.12 o
 -13   4   9       29.77       25.62     13.44 o
 -12   4   9       40.28       43.76      5.13 o
 -11   4   9      125.11      151.32     11.96 o
 -10   4   9       51.14       58.40      5.19 o
  -9   4   9       14.34       16.97      3.14 o
  -8   4   9       27.49       22.14      2.87 o
  -7   4   9       48.74       38.71      2.95 o
  -6   4   9        0.80       -1.71      1.71 o
  -5   4   9        1.26       -1.23      1.23 o
  -4   4   9       38.09       27.47      1.46 o
  -3   4   9      662.92      683.59      5.74 o
  -2   4   9      651.40      706.93      6.57 o
  -1   4   9      994.15     1010.03      6.06 o
   0   4   9        1.32       -0.03      0.72 o
   1   4   9       51.09       34.52      1.30 o
   2   4   9        1.42        1.86      0.70 o
   3   4   9      237.39      257.63      4.00 o
   4   4   9        8.16        3.07      1.74 o
   5   4   9      247.95      283.45      4.61 o
   6   4   9       13.72       11.18      2.77 o
   7   4   9       72.71       73.15      4.58 o
   8   4   9       60.13       68.03      6.10 o
   9   4   9       22.95       13.81      7.76 o
  10   4   9        0.31       -4.83      4.83 o
  11   4   9        0.01      -10.00     10.00 o
 -12   5   9        5.81        1.42      4.38 o
 -11   5   9       28.46       28.91      4.21 o
 -10   5   9        6.31        3.74      3.18 o
  -9   5   9       38.66       36.06      3.32 o
  -8   5   9       17.02       11.64      2.88 o
  -7   5   9       12.14        4.10      2.25 o
  -6   5   9       20.06       13.93      2.21 o
  -5   5   9      694.20      698.66      7.38 o
  -4   5   9        9.32        9.22      1.33 o
  -3   5   9      573.84      589.87      5.48 o
  -2   5   9      412.24      414.31      4.42 o
  -1   5   9      129.96      121.55      2.47 o
   0   5   9       20.95       14.08      1.23 o
   1   5   9        0.03       -0.46      0.55 o
   2   5   9      138.06      146.47      3.42 o
   3   5   9      158.90      177.65      3.47 o
   4   5   9      445.29      487.64      5.71 o
   5   5   9       47.61       33.84      2.32 o
   6   5   9      107.60      103.83      7.38 o
   7   5   9        0.02       -1.67      2.74 o
   8   5   9        4.31       -0.09      5.51 o
   9   5   9        0.29       -4.20      4.20 o
  10   5   9        2.06       -5.22      5.51 o
 -12   6   9        6.46        3.84      5.08 o
 -11   6   9        0.00        0.69      3.61 o
 -10   6   9        2.04       -2.25      3.29 o
  -9   6   9        2.00       -2.81      2.81 o
  -8   6   9        7.38        5.42      2.72 o
  -7   6   9       15.40        8.45      2.60 o
  -6   6   9      228.90      236.62      5.45 o
  -5   6   9      581.40      588.67      6.44 o
  -4   6   9      166.87      170.41      3.54 o
  -3   6   9      783.37      835.31      7.01 o
  -2   6   9       35.47       30.35      1.77 o
  -1   6   9      120.51      114.10      2.87 o
   0   6   9      179.11      176.46      3.14 o
   1   6   9      224.21      229.90      3.49 o
   2   6   9      348.46      351.99      4.70 o
   3   6   9      158.50      149.50      3.54 o
   4   6   9       23.87       20.22      2.21 o
   5   6   9      341.41      384.15      9.63 o
   6   6   9        3.91        1.56      2.68 o
   7   6   9       55.48       48.62      4.73 o
   8   6   9        2.68        5.69      4.20 o
   9   6   9        6.54       -2.17      5.74 o
  10   6   9        0.78       -2.52      5.44 o
 -12   7   9       15.75        3.68      7.64 o
 -11   7   9       19.41       16.07      4.42 o
 -10   7   9        8.73        4.10      3.17 o
  -9   7   9       11.66       12.38      2.94 o
  -8   7   9       42.87       32.19      3.16 o
  -7   7   9       13.81        8.18      2.67 o
  -6   7   9     1263.40     1319.17     14.76 o
  -5   7   9       32.14       42.54      3.63 o
  -4   7   9      394.19      412.43      5.92 o
  -3   7   9       50.90       51.87      2.91 o
  -2   7   9       58.81       54.92      2.86 o
  -1   7   9      311.11      318.54      4.29 o
   0   7   9       15.39       12.65      1.41 o
   1   7   9      109.38      103.58      2.82 o
   2   7   9       14.01       10.79      1.71 o
   3   7   9       28.28       24.43      2.14 o
   4   7   9       51.96       59.93      3.26 o
   5   7   9      137.89      130.39      9.79 o
   6   7   9       36.01       33.46      3.93 o
   7   7   9       11.78        4.84      3.65 o
   8   7   9        6.75        3.76      4.54 o
   9   7   9        0.36       -4.70      4.70 o
  10   7   9        0.00       -0.30      6.61 o
 -11   8   9        5.00        0.34      5.82 o
 -10   8   9        3.76        0.45      3.23 o
  -9   8   9        2.68        3.88      3.14 o
  -8   8   9       75.66       75.80      7.12 o
  -7   8   9       73.85       69.17      5.19 o
  -6   8   9       11.09        7.98      2.68 o
  -5   8   9      355.01      382.33      7.41 o
  -4   8   9       35.05       37.37      3.22 o
  -3   8   9       61.41       66.59      3.07 o
  -2   8   9       95.46       88.35      4.53 o
  -1   8   9      482.51      509.88      5.98 o
   0   8   9       93.13       99.39      2.80 o
   1   8   9       61.13       66.24      2.42 o
   2   8   9        4.33        3.55      2.46 o
   3   8   9        6.02        2.76      2.39 o
   4   8   9       57.72       60.87      4.47 o
   5   8   9       44.96       50.63      4.45 o
   6   8   9        0.00       -1.99      3.11 o
   7   8   9       14.48       14.90      4.49 o
   8   8   9        0.16       -1.84      3.78 o
   9   8   9        1.57       -1.06      5.83 o
 -11   9   9        0.83       -6.87      7.13 o
 -10   9   9        3.13       -3.03      3.41 o
  -9   9   9        0.12       -3.30      3.30 o
  -8   9   9        0.07       -0.75      2.99 o
  -7   9   9       24.99       19.15      3.55 o
  -6   9   9       32.65       30.17      3.20 o
  -5   9   9        7.19       -0.92      2.38 o
  -4   9   9       29.31       18.98      3.06 o
  -3   9   9       87.38       67.77      3.89 o
  -2   9   9       43.92       31.04      2.77 o
  -1   9   9        7.27        6.36      2.50 o
   0   9   9        0.14       -2.19      2.19 o
   1   9   9       34.01       36.92      3.23 o
   2   9   9       13.13        9.88      3.12 o
   3   9   9      136.65      168.86      6.77 o
   4   9   9       10.09        6.99      3.36 o
   5   9   9       24.11       33.36      4.08 o
   6   9   9        2.15       -0.89      3.43 o
   7   9   9        2.71        3.19      4.23 o
   8   9   9        0.05       -0.71      4.30 o
   9   9   9        7.05        0.65      7.70 o
 -10  10   9        5.44        1.29      4.19 o
  -9  10   9       40.49       41.46      4.59 o
  -8  10   9        0.02       -0.86      3.39 o
  -7  10   9       10.55        3.30      3.23 o
  -6  10   9       32.58       22.51      3.58 o
  -5  10   9       11.44        8.50      2.69 o
  -4  10   9       33.72       37.81      3.30 o
  -3  10   9       91.31       73.51      4.72 o
  -2  10   9       64.91       60.12      5.36 o
  -1  10   9        3.35       -2.78      2.78 o
   0  10   9       29.61       23.31      3.65 o
   1  10   9        4.75        6.66      3.27 o
   2  10   9       51.78       52.10      4.29 o
   3  10   9        0.69        4.86      3.41 o
   4  10   9       43.35       49.47      4.61 o
   5  10   9       26.30       24.95      3.98 o
   6  10   9       10.98        5.94      4.06 o
   7  10   9        2.98       -1.12      3.87 o
   8  10   9        4.44       -0.73      8.20 o
  -9  11   9       19.77       14.16      4.44 o
  -8  11   9       19.21       12.49      3.90 o
  -7  11   9        0.01       -3.06      3.06 o
  -6  11   9        0.05       -2.91      2.91 o
  -5  11   9       10.90       12.60      3.66 o
  -4  11   9       33.83       33.05      4.23 o
  -3  11   9       43.29       48.76      3.77 o
  -2  11   9        5.24        3.69      3.03 o
  -1  11   9        1.88       -0.50      2.76 o
   0  11   9        0.01       -2.80      2.80 o
   1  11   9       16.39       18.10      3.77 o
   2  11   9        6.93        9.68      3.46 o
   3  11   9       30.02       36.00      4.71 o
   4  11   9        8.78        5.51      3.82 o
   5  11   9       10.49        8.15      4.09 o
   6  11   9       17.92       10.75      4.50 o
   7  11   9       20.65       18.51      8.40 o
  -8  12   9        1.07       -3.46      3.46 o
  -7  12   9        7.41       -1.93      3.61 o
  -6  12   9        0.83       -3.00      3.00 o
  -5  12   9        0.12       -2.95      3.69 o
  -4  12   9        0.08       -0.90      2.68 o
  -3  12   9        6.20        5.60      2.92 o
  -2  12   9        2.14        0.53      2.88 o
  -1  12   9       57.61       55.94      5.03 o
   0  12   9       72.72       77.67      5.25 o
   1  12   9        6.39       -1.59      3.27 o
   2  12   9        0.00       -3.13      3.13 o
   3  12   9       10.27        6.40      3.62 o
   4  12   9        8.27        4.28      5.34 o
   5  12   9        0.77       -4.73      4.73 o
   6  12   9        8.63        2.15      5.58 o
   7  12   9        5.12        4.83     12.18 o
  -7  13   9        0.44       -6.67      6.67 o
  -6  13   9        0.18       -3.58      3.58 o
  -5  13   9       38.80       70.51      7.74 o
  -4  13   9        8.10        8.69      3.84 o
  -3  13   9       39.94       48.30      4.35 o
  -2  13   9       28.33       35.84      3.90 o
  -1  13   9        6.74        3.45      3.59 o
   0  13   9       19.84       17.96      3.96 o
   1  13   9        0.06       -2.90      3.55 o
   2  13   9        6.88       -4.39      4.39 o
   3  13   9       28.02       17.17      5.41 o
   4  13   9       10.95        8.20      6.76 o
   5  13   9       10.88        6.83      5.51 o
  -6  14   9        9.38       21.36      8.70 o
  -5  14   9        0.00       -6.60      6.60 o
  -4  14   9       22.96       24.27      5.92 o
  -3  14   9        3.90        2.79      4.48 o
  -2  14   9        0.33        1.27      5.69 o
  -1  14   9       15.17        6.73      4.44 o
   0  14   9        9.43        3.71      3.97 o
   1  14   9        8.48        6.87      4.14 o
   2  14   9       20.81       19.57      5.48 o
   3  14   9        3.83       -8.35      8.81 o
   4  14   9       13.66       -8.73     12.18 o
  -3  15   9       65.44       91.47     16.55 o
  -2  15   9        1.89       10.75      5.74 o
  -1  15   9       30.04       45.40     10.34 o
   0  15   9        5.50       13.20      8.50 o
   1  15   9       19.17       28.27     13.33 o
 -12   0  10        3.61        5.34      7.27 o
 -10   0  10       19.27       18.37      5.47 o
  -8   0  10       15.49        2.81      4.43 o
  -6   0  10        0.55       -2.15      2.15 o
  -4   0  10      922.38      917.45      9.18 o
  -2   0  10       96.00       84.04      1.92 o
   0   0  10      169.42      214.03     10.69 o
   2   0  10      573.01      592.39      5.56 o
   4   0  10       85.08       88.30      3.46 o
   6   0  10       37.32       33.90      4.01 o
   8   0  10       68.65       84.62      9.29 o
  10   0  10        0.47        7.16      7.06 o
 -13   1  10        0.94      -11.95     11.95 o
 -12   1  10        9.21        9.80      4.31 o
 -11   1  10        0.11        0.99      2.80 o
 -10   1  10       86.86       94.96      5.42 o
  -9   1  10      108.70      101.70      6.72 o
  -8   1  10      201.21      215.04      6.42 o
  -7   1  10      295.10      270.36      5.65 o
  -6   1  10       55.87       45.24      2.43 o
  -5   1  10       44.85       39.25      1.54 o
  -4   1  10       22.63       16.52      1.18 o
  -3   1  10      471.57      451.38      3.96 o
  -2   1  10      199.23      183.08      1.91 o
  -1   1  10        1.52        1.65      0.74 o
   0   1  10       43.81       43.26      2.74 o
   1   1  10        0.02        0.44      0.81 o
   2   1  10      136.80      170.49      2.08 o
   3   1  10        0.04        0.47      0.92 o
   4   1  10       43.47       42.03      1.99 o
   5   1  10       16.41       13.27      1.63 o
   6   1  10       28.55       29.76      3.10 o
   7   1  10        5.89        2.43      3.86 o
   8   1  10       14.80       19.41      4.85 o
   9   1  10        1.70        0.44      5.12 o
  10   1  10        1.31        8.44      5.57 o
  11   1  10        2.86        5.26     13.22 o
 -13   2  10        1.28      -10.34     10.34 o
 -12   2  10        0.29        0.12      4.16 o
 -11   2  10       19.11       11.79      3.59 o
 -10   2  10       49.80       54.59      4.47 o
  -9   2  10        2.01       -0.78      2.83 o
  -8   2  10       20.64       20.45      3.18 o
  -7   2  10       43.59       33.67      2.67 o
  -6   2  10      173.65      144.96      3.64 o
  -5   2  10       91.20       97.55      2.80 o
  -4   2  10       43.08       35.18      1.40 o
  -3   2  10      122.95      144.10      2.52 o
  -2   2  10        5.71        6.03      0.60 o
  -1   2  10      340.19      362.28      4.88 o
   0   2  10       95.69       99.49      2.81 o
   1   2  10       56.08       53.76      2.74 o
   2   2  10        2.55        4.22      0.72 o
   3   2  10      277.45      283.31      3.98 o
   4   2  10        0.40       -1.10      1.10 o
   5   2  10        2.22       -0.04      1.49 o
   6   2  10        2.45        2.08      2.49 o
   7   2  10       20.88       20.31      4.49 o
   8   2  10       58.96       66.90      6.30 o
   9   2  10       11.72       10.86      5.17 o
  10   2  10        4.90        7.22      7.99 o
 -13   3  10        4.08       -7.35     10.80 o
 -12   3  10        0.00        3.26      3.85 o
 -11   3  10       31.24       27.17      4.38 o
 -10   3  10        0.09       -0.63      2.94 o
  -9   3  10       29.02       23.11      3.42 o
  -8   3  10      349.96      334.21      6.65 o
  -7   3  10      119.40      146.51      4.02 o
  -6   3  10       32.37       35.01      2.14 o
  -5   3  10       11.00       12.41      1.55 o
  -4   3  10      115.86      124.82      2.51 o
  -3   3  10        0.97        0.19      0.58 o
  -2   3  10       13.70       15.87      1.24 o
  -1   3  10      128.49      127.86      1.94 o
   0   3  10      438.41      423.14      5.65 o
   1   3  10       40.32       31.91      1.52 o
   2   3  10      543.03      587.98      4.41 o
   3   3  10       52.42       51.55      2.11 o
   4   3  10      159.86      145.03      2.70 o
   5   3  10       49.81       52.98      2.20 o
   6   3  10       13.97       15.77      3.05 o
   7   3  10       26.64       21.88      4.81 o
   8   3  10       31.36       25.06      5.12 o
   9   3  10       15.05       21.86      5.08 o
  10   3  10        1.73       -4.27      5.97 o
  11   3  10        2.82      -12.64     12.64 o
 -13   4  10       13.90        7.58     12.64 o
 -12   4  10        1.49        3.44      5.33 o
 -11   4  10        0.50        2.15      3.59 o
 -10   4  10        3.48        5.44      3.28 o
  -9   4  10       89.87       90.02      5.13 o
  -8   4  10      205.49      220.50      5.96 o
  -7   4  10      209.99      234.93      5.51 o
  -6   4  10     1491.33     1550.06     12.57 o
  -5   4  10      594.21      619.08      7.19 o
  -4   4  10        5.04        0.94      1.14 o
  -3   4  10      425.80      492.13      5.15 o
  -2   4  10      330.22      341.83      3.38 o
  -1   4  10       37.59       41.00      1.53 o
   0   4  10       34.14       30.23      1.35 o
   1   4  10       90.44       82.97      1.92 o
   2   4  10       20.17       16.95      1.41 o
   3   4  10        0.75        1.02      1.40 o
   4   4  10        3.57        3.06      1.48 o
   5   4  10       39.33       35.40      2.63 o
   6   4  10       21.50       17.31      3.41 o
   7   4  10        0.32       -1.34      3.31 o
   8   4  10       15.28       12.13      4.84 o
   9   4  10        5.41       -5.57      5.82 o
  10   4  10        0.02       -6.36      6.36 o
 -12   5  10        0.10        2.02      4.41 o
 -11   5  10        3.53        0.52      3.69 o
 -10   5  10        7.79       10.39      3.49 o
  -9   5  10       21.96       19.78      3.00 o
  -8   5  10       15.85        6.23      2.54 o
  -7   5  10      140.70      157.43      5.80 o
  -6   5  10      708.87      796.69      8.90 o
  -5   5  10      491.45      509.68      6.36 o
  -4   5  10        0.98        1.05      1.26 o
  -3   5  10      161.27      142.44      3.08 o
  -2   5  10      316.78      348.27      4.57 o
  -1   5  10      166.60      163.02      2.56 o
   0   5  10        3.15        0.45      0.88 o
   1   5  10       99.25      102.97      2.21 o
   2   5  10       24.19       30.54      1.67 o
   3   5  10      219.84      231.58      4.23 o
   4   5  10      132.65      130.26      3.90 o
   5   5  10       55.04       54.76      4.04 o
   6   5  10       23.88       15.69      3.31 o
   7   5  10       56.54       40.58      4.46 o
   8   5  10        0.12       -4.09      4.09 o
   9   5  10        0.03       -5.73      5.73 o
  10   5  10        0.39       -6.48      6.56 o
 -12   6  10        0.01       -0.23     10.34 o
 -11   6  10        0.21       -3.57      3.57 o
 -10   6  10       16.29       16.81      5.44 o
  -9   6  10       15.69       13.15      3.20 o
  -8   6  10        0.03       -2.26      2.26 o
  -7   6  10        2.48       -2.16      2.16 o
  -6   6  10      251.45      257.19      6.19 o
  -5   6  10       95.05       72.52      4.42 o
  -4   6  10      175.74      171.46      3.67 o
  -3   6  10      259.73      265.35      4.19 o
  -2   6  10       38.13       47.17      2.31 o
  -1   6  10        9.21       10.60      1.38 o
   0   6  10      424.37      422.91      5.01 o
   1   6  10       48.21       38.43      2.23 o
   2   6  10       29.09       20.96      1.84 o
   3   6  10       10.62        8.43      1.66 o
   4   6  10       10.07        3.75      2.43 o
   5   6  10        7.68        5.54      2.81 o
   6   6  10        4.16        6.39      3.12 o
   7   6  10        0.00       -2.80      3.95 o
   8   6  10        0.01       -3.24      4.68 o
   9   6  10        0.40       -5.58      6.55 o
  10   6  10        1.14        3.63     12.53 o
 -12   7  10        0.29        5.98     11.26 o
 -11   7  10        0.04       -1.04      3.80 o
 -10   7  10       11.17        7.06      4.04 o
  -9   7  10        0.43       -0.54      2.73 o
  -8   7  10        4.90        1.19      2.74 o
  -7   7  10       46.86       47.38      3.58 o
  -6   7  10       17.82       14.23      2.60 o
  -5   7  10       42.49       41.46      3.74 o
  -4   7  10        1.76       -1.91      1.91 o
  -3   7  10       27.12       28.46      2.12 o
  -2   7  10        1.67        0.82      1.55 o
  -1   7  10       28.38       33.33      2.11 o
   0   7  10       67.23       73.12      2.54 o
   1   7  10       28.97       35.10      2.12 o
   2   7  10       79.16       76.05      2.89 o
   3   7  10       13.06        5.16      2.43 o
   4   7  10        6.16        1.03      2.49 o
   5   7  10      126.30      128.83      9.63 o
   6   7  10        8.83        4.97      3.70 o
   7   7  10       32.76       37.97      4.88 o
   8   7  10        0.23       -3.40      4.25 o
   9   7  10        0.05       -5.25      5.25 o
 -11   8  10        0.50       -4.23      4.23 o
 -10   8  10       16.71       10.29      6.89 o
  -9   8  10       49.25       53.58      5.74 o
  -8   8  10       34.14       25.12      4.67 o
  -7   8  10        2.23       -2.49      2.54 o
  -6   8  10      130.04      149.40      7.32 o
  -5   8  10       31.02       29.86      3.11 o
  -4   8  10      217.16      240.42      6.11 o
  -3   8  10      846.77      905.19     10.76 o
  -2   8  10      554.69      600.66      8.47 o
  -1   8  10      573.94      577.39      7.43 o
   0   8  10      148.95      149.38      3.77 o
   1   8  10       20.50       21.08      2.35 o
   2   8  10       78.05       79.64      4.57 o
   3   8  10        0.02       -2.60      2.60 o
   4   8  10        0.12       -2.68      2.68 o
   5   8  10        8.96       14.23      3.57 o
   6   8  10       35.58       33.29      4.92 o
   7   8  10       28.11       33.48      4.80 o
   8   8  10        8.66       11.99      5.11 o
   9   8  10        7.93        7.73      6.84 o
 -11   9  10        3.22        0.92      7.35 o
 -10   9  10        1.28       -3.66      3.66 o
  -9   9  10        0.74       -3.02      3.02 o
  -8   9  10       10.13       10.29      3.44 o
  -7   9  10        0.04       -2.76      2.76 o
  -6   9  10        0.07       -2.59      2.63 o
  -5   9  10      261.13      273.48      7.75 o
  -4   9  10        0.51       -0.53      2.86 o
  -3   9  10      113.30       95.31      5.98 o
  -2   9  10       10.70       11.98      2.61 o
  -1   9  10       90.06       86.18      5.17 o
   0   9  10       32.47       38.00      3.74 o
   1   9  10        0.55       -1.19      2.55 o
   2   9  10      134.79      130.85      6.65 o
   3   9  10       42.08       49.23      4.56 o
   4   9  10       51.57       70.84      5.68 o
   5   9  10       42.38       44.22      7.02 o
   6   9  10       24.93       24.24      4.94 o
   7   9  10       11.46       15.12      5.62 o
   8   9  10       34.31       42.38      6.74 o
 -10  10  10        8.76        7.55      6.35 o
  -9  10  10        0.19       -3.28      3.28 o
  -8  10  10        7.98        3.08      3.61 o
  -7  10  10       11.04        6.13      3.45 o
  -6  10  10        2.98       -0.88      3.06 o
  -5  10  10        1.68       -0.89      3.11 o
  -4  10  10       17.60        9.92      3.55 o
  -3  10  10      192.79      197.07      6.52 o
  -2  10  10        6.01       -0.97      2.38 o
  -1  10  10       38.12       28.84      3.81 o
   0  10  10        0.03       -2.52      2.52 o
   1  10  10        0.03       -2.57      2.89 o
   2  10  10        4.56        4.61      3.16 o
   3  10  10       78.66       91.35      5.72 o
   4  10  10       49.99       56.36      4.85 o
   5  10  10       31.89       34.04      6.34 o
   6  10  10       13.62       12.85      6.04 o
   7  10  10        0.00       -4.21      4.21 o
   8  10  10        0.42        0.00      8.04 o
  -9  11  10        4.42       -4.51      4.51 o
  -8  11  10        0.02       -3.15      3.15 o
  -7  11  10        6.14        2.68      3.48 o
  -6  11  10        6.46       -1.34      3.09 o
  -5  11  10       13.06        0.84      3.26 o
  -4  11  10        1.45       -0.39      2.89 o
  -3  11  10        0.33       -0.73      2.89 o
  -2  11  10        9.52        5.29      3.01 o
  -1  11  10        2.12       -2.61      2.85 o
   0  11  10        2.15        3.83      3.17 o
   1  11  10       10.99        6.81      3.48 o
   2  11  10        4.36       -1.01      3.63 o
   3  11  10       27.74       25.44      4.10 o
   4  11  10        3.95       -0.45      5.88 o
   5  11  10       27.14       23.21      5.08 o
   6  11  10        5.69        3.04      5.17 o
   7  11  10        4.53       -5.17      5.17 o
  -8  12  10       55.89       46.64      6.26 o
  -7  12  10        1.67       -3.53      3.53 o
  -6  12  10       21.77       16.93      4.18 o
  -5  12  10        1.10       -2.76      3.77 o
  -4  12  10       75.05       74.66      8.06 o
  -3  12  10       15.47       14.23      3.74 o
  -2  12  10       21.61       24.90      4.17 o
  -1  12  10        0.48       -3.09      3.16 o
   0  12  10       13.11        7.30      3.96 o
   1  12  10       16.21       17.77      3.88 o
   2  12  10       28.18       24.13      4.98 o
   3  12  10        8.42        7.05      4.44 o
   4  12  10        2.51       -1.00      4.25 o
   5  12  10        3.49        1.62      4.99 o
   6  12  10       15.01       -3.31     12.82 o
  -7  13  10       12.24        1.06      6.40 o
  -6  13  10       13.91        8.90      4.75 o
  -5  13  10        1.85       -0.71      3.84 o
  -4  13  10        0.46       -3.42      3.42 o
  -3  13  10        2.05       -3.94      3.94 o
  -2  13  10       14.64       13.75      4.90 o
  -1  13  10       16.73       19.25      4.47 o
   0  13  10       10.90       10.57      3.99 o
   1  13  10        5.51        4.80      4.37 o
   2  13  10        0.21       -0.24      4.69 o
   3  13  10        0.27       -4.44      4.44 o
   4  13  10        2.38       -6.95     13.79 o
   5  13  10        0.00       -6.22      6.22 o
  -5  14  10      111.91      123.72     18.00 o
  -4  14  10        2.20       -6.07      6.87 o
  -3  14  10       30.66       41.49      7.80 o
  -2  14  10        0.07       -1.89      5.22 o
  -1  14  10        0.75       13.23      4.94 o
   0  14  10        6.55       12.92      6.26 o
   1  14  10        5.47        3.66      4.97 o
   2  14  10        3.74       12.87      8.27 o
   3  14  10        0.13       -2.15     10.11 o
 -13   0  11        0.04        0.46      8.50 o
 -11   0  11       22.98       23.96      6.20 o
  -9   0  11       33.32       24.54      6.33 o
  -7   0  11      226.03      244.33      7.78 o
  -5   0  11       86.94      108.90      5.29 o
  -3   0  11      252.41      246.98      4.08 o
  -1   0  11       91.09       76.11      7.80 o
   1   0  11      566.91      589.42     14.45 o
   3   0  11       32.96       30.01      2.11 o
   5   0  11      146.79      137.87      7.09 o
   7   0  11        0.02       -4.88      6.78 o
   9   0  11        4.50        6.43      8.27 o
 -13   1  11        1.12        6.55      6.66 o
 -12   1  11        0.84       -4.64      4.64 o
 -11   1  11        9.16        7.48      4.26 o
 -10   1  11        9.53        5.70      3.24 o
  -9   1  11        7.55        5.68      2.72 o
  -8   1  11      143.97      139.53      5.95 o
  -7   1  11      267.85      273.90      4.61 o
  -6   1  11      304.96      291.21      4.56 o
  -5   1  11      606.03      598.43      5.21 o
  -4   1  11       20.75       16.11      1.33 o
  -3   1  11      142.77      131.29      2.25 o
  -2   1  11       35.78       32.23      1.77 o
  -1   1  11       18.03       18.09      1.07 o
   0   1  11       26.96       29.50      1.76 o
   1   1  11       31.73       33.80      1.42 o
   2   1  11       42.15       42.62      1.15 o
   3   1  11       75.81       69.36      2.23 o
   4   1  11        0.01       -1.07      1.07 o
   5   1  11       40.69       35.21      2.82 o
   6   1  11       10.44        6.26      3.41 o
   7   1  11       25.82       29.25      4.93 o
   8   1  11       30.88       32.54      8.89 o
   9   1  11        4.57       -3.94      6.73 o
  10   1  11        0.46        0.08      7.63 o
 -12   2  11        0.04       -1.93      4.18 o
 -11   2  11        0.86       -1.74      4.00 o
 -10   2  11        9.43       11.85      3.63 o
  -9   2  11       40.75       42.93      3.81 o
  -8   2  11        8.52        1.77      2.55 o
  -7   2  11      188.43      208.44      4.75 o
  -6   2  11       79.69       88.59      3.57 o
  -5   2  11        2.57       -1.38      1.38 o
  -4   2  11       22.60       17.76      1.31 o
  -3   2  11        1.61       -0.79      0.79 o
  -2   2  11       40.96       41.47      3.10 o
  -1   2  11        0.02       -0.79      0.79 o
   0   2  11      236.79      243.69      3.60 o
   1   2  11       59.11       63.24      2.43 o
   2   2  11       21.93       19.23      1.21 o
   3   2  11       76.54       79.05      2.13 o
   4   2  11       47.84       44.66      2.45 o
   5   2  11       43.38       38.83      2.92 o
   6   2  11       49.94       39.50      4.03 o
   7   2  11       47.25       56.68      5.50 o
   8   2  11        2.11       -4.78      4.78 o
   9   2  11        4.56        2.72      6.40 o
  10   2  11       31.75       42.55      6.26 o
 -12   3  11        0.34       -4.86      4.86 o
 -11   3  11       23.56       23.06      5.19 o
 -10   3  11        0.22        1.87      3.02 o
  -9   3  11        4.81       -0.27      2.82 o
  -8   3  11      202.83      187.26      5.29 o
  -7   3  11      101.98       84.36      5.06 o
  -6   3  11      989.68     1035.52      9.10 o
  -5   3  11     1003.82     1039.43      8.60 o
  -4   3  11     2130.12     2185.22     11.92 o
  -3   3  11      878.99      903.96      5.92 o
  -2   3  11       36.71       42.80      1.37 o
  -1   3  11      389.56      390.13      5.76 o
   0   3  11        2.81        2.54      1.31 o
   1   3  11       19.65       13.23      1.68 o
   2   3  11       33.60       35.34      1.29 o
   3   3  11       53.18       58.50      2.30 o
   4   3  11       11.87       11.93      1.41 o
   5   3  11       21.93       19.67      3.24 o
   6   3  11       13.73        6.49      3.16 o
   7   3  11       32.71       34.89      5.00 o
   8   3  11       21.50       22.09      5.33 o
   9   3  11        1.72        4.61      5.54 o
  10   3  11        3.21       -0.84      5.36 o
 -12   4  11        8.15       10.77      5.04 o
 -11   4  11       69.38       80.27      6.45 o
 -10   4  11       28.06       38.05      4.80 o
  -9   4  11       55.77       63.77      4.72 o
  -8   4  11       47.09       50.62      3.41 o
  -7   4  11       97.43      101.09      4.73 o
  -6   4  11       24.10       23.04      2.21 o
  -5   4  11       44.88       45.29      2.67 o
  -4   4  11       29.79       27.32      1.95 o
  -3   4  11      137.27      147.20      3.46 o
  -2   4  11       52.50       52.00      1.92 o
  -1   4  11      266.85      263.59      3.48 o
   0   4  11      143.16      132.17      2.40 o
   1   4  11        3.85        4.29      1.07 o
   2   4  11       37.57       37.49      1.78 o
   3   4  11       27.43       31.13      1.48 o
   4   4  11        3.02        1.64      1.95 o
   5   4  11      102.31       94.96      8.39 o
   6   4  11        9.66        6.70      3.43 o
   7   4  11       34.44       32.93      5.92 o
   8   4  11        0.15       -3.19      5.24 o
   9   4  11       10.07        6.04      5.17 o
  10   4  11       14.31       23.39      7.45 o
 -12   5  11       46.12       43.71      9.42 o
 -11   5  11        8.12        3.08      6.75 o
 -10   5  11        0.27       -1.62      3.33 o
  -9   5  11        2.48       -2.63      2.97 o
  -8   5  11      200.86      200.05      6.45 o
  -7   5  11       14.02        7.21      2.61 o
  -6   5  11        5.68        3.80      2.28 o
  -5   5  11       28.86       38.63      1.76 o
  -4   5  11      377.92      368.32      4.69 o
  -3   5  11      583.76      607.88      6.30 o
  -2   5  11      177.09      174.46      3.13 o
  -1   5  11      166.45      170.45      2.56 o
   0   5  11        0.03       -0.77      0.80 o
   1   5  11      123.49      118.34      2.20 o
   2   5  11      104.73      113.47      2.49 o
   3   5  11       57.76       47.73      2.78 o
   4   5  11        0.34       -2.16      2.16 o
   5   5  11       13.89        7.44      3.20 o
   6   5  11       38.55       35.35      4.30 o
   7   5  11        0.08       -3.89      3.89 o
   8   5  11        7.04       -1.21      5.33 o
   9   5  11        0.39       -6.97      8.14 o
  10   5  11        0.08        3.45      8.96 o
 -12   6  11        7.75        3.45      8.27 o
 -11   6  11        2.72        2.90      4.48 o
 -10   6  11        2.75        0.37      4.54 o
  -9   6  11        2.14        0.23      3.43 o
  -8   6  11       99.33       90.29      7.48 o
  -7   6  11        4.38        2.04      2.56 o
  -6   6  11        5.44       -0.54      2.32 o
  -5   6  11        0.60       -1.87      1.87 o
  -4   6  11      207.32      201.21      4.31 o
  -3   6  11      380.81      384.55      4.99 o
  -2   6  11      238.37      231.72      4.51 o
  -1   6  11      879.81      875.98      7.70 o
   0   6  11      135.15      127.34      2.89 o
   1   6  11       77.96       83.84      2.47 o
   2   6  11        0.14        0.16      1.21 o
   3   6  11      213.77      232.23      6.64 o
   4   6  11       29.69       19.70      3.35 o
   5   6  11       37.98       38.04      3.76 o
   6   6  11       61.06       71.28      5.21 o
   7   6  11       39.79       35.17      5.48 o
   8   6  11       12.02       11.14      4.92 o
   9   6  11       13.58        4.02      7.93 o
 -11   7  11        0.15       -0.64      4.61 o
 -10   7  11       10.75        7.80      4.36 o
  -9   7  11        6.65        6.26      3.33 o
  -8   7  11       22.32       22.03      3.35 o
  -7   7  11        8.96        4.91      2.70 o
  -6   7  11       36.58       29.50      3.30 o
  -5   7  11       82.85       87.79      6.00 o
  -4   7  11      383.03      368.61      7.79 o
  -3   7  11      270.21      288.68      6.28 o
  -2   7  11        0.05       -1.56      1.56 o
  -1   7  11       96.65       96.86      3.26 o
   0   7  11      127.75      124.67      3.75 o
   1   7  11       89.63       90.20      5.56 o
   2   7  11       72.12       73.95      3.87 o
   3   7  11        3.04        1.05      2.23 o
   4   7  11       17.29       13.31      3.45 o
   5   7  11       18.97       12.29      3.94 o
   6   7  11       18.87       22.27      4.18 o
   7   7  11        1.71        3.18      3.79 o
   8   7  11        6.34        2.52      4.27 o
   9   7  11        0.72        2.36      6.68 o
 -11   8  11        0.00       -5.29      7.35 o
 -10   8  11        0.08        1.44      5.65 o
  -9   8  11        2.08       -0.74      3.22 o
  -8   8  11        2.43        1.26      2.90 o
  -7   8  11        0.06       -2.62      2.62 o
  -6   8  11       39.87       34.93      3.66 o
  -5   8  11       98.25       81.80      7.92 o
  -4   8  11       39.16       28.53      3.54 o
  -3   8  11       18.69        9.44      2.79 o
  -2   8  11        0.26        3.12      2.40 o
  -1   8  11        1.96        3.33      2.39 o
   0   8  11        0.84        1.08      1.90 o
   1   8  11       72.67       70.96      4.32 o
   2   8  11      100.90      103.65      6.24 o
   3   8  11       17.67       19.37      3.35 o
   4   8  11        2.49        0.07      3.03 o
   5   8  11       29.54       35.21      4.80 o
   6   8  11       11.40       12.19      4.37 o
   7   8  11       18.50       30.55      5.68 o
   8   8  11        1.82        0.32      5.32 o
 -10   9  11       19.86       18.93      5.97 o
  -9   9  11        0.33       -3.05      3.59 o
  -8   9  11        1.64       -2.95      2.95 o
  -7   9  11       24.96       22.29      3.60 o
  -6   9  11        2.84       -2.06      2.74 o
  -5   9  11        3.66        3.72      2.79 o
  -4   9  11       24.78       23.43      3.87 o
  -3   9  11       66.07       50.21      4.18 o
  -2   9  11        6.32        2.34      2.46 o
  -1   9  11       12.15        6.39      2.53 o
   0   9  11       58.07       54.92      4.03 o
   1   9  11        1.39       -2.60      2.60 o
   2   9  11        0.54       -1.28      2.70 o
   3   9  11       15.95       19.83      4.84 o
   4   9  11       11.32        9.64      5.31 o
   5   9  11       10.95       18.92      4.20 o
   6   9  11        3.09        2.96      4.12 o
   7   9  11        0.93       -2.62      4.81 o
   8   9  11        1.30        1.38      8.50 o
  -9  10  11        4.54        3.62      3.82 o
  -8  10  11        8.30        5.37      3.59 o
  -7  10  11       20.18       10.56      3.37 o
  -6  10  11        0.03       -3.03      3.03 o
  -5  10  11        4.37       -1.04      2.98 o
  -4  10  11       16.40        7.30      3.28 o
  -3  10  11       10.80        8.56      2.79 o
  -2  10  11        0.04       -2.19      2.19 o
  -1  10  11        5.65        5.60      2.92 o
   0  10  11       12.65        8.65      3.02 o
   1  10  11        9.01        6.28      3.72 o
   2  10  11        0.33       -2.59      2.80 o
   3  10  11        6.43        4.78      3.70 o
   4  10  11        9.89        1.09      4.11 o
   5  10  11        2.63       -0.54      3.99 o
   6  10  11        1.59       -2.06      6.14 o
   7  10  11        3.74       -3.94      5.20 o
  -9  11  11        1.25       -5.61      5.61 o
  -8  11  11        6.18       -3.92      3.92 o
  -7  11  11        0.34       -2.98      2.98 o
  -6  11  11        5.22       -0.18      3.10 o
  -5  11  11        0.32       -3.10      3.10 o
  -4  11  11       14.61        8.21      3.14 o
  -3  11  11       20.79       25.46      3.85 o
  -2  11  11       11.12        7.44      3.39 o
  -1  11  11       13.17       12.73      3.37 o
   0  11  11        0.06       -2.90      2.90 o
   1  11  11       13.97       13.63      4.04 o
   2  11  11        4.94        2.57      3.56 o
   3  11  11        9.31        6.77      4.52 o
   4  11  11       19.90       17.94      4.55 o
   5  11  11       23.44       23.89      6.90 o
   6  11  11        0.08       -7.83      7.83 o
  -8  12  11        9.28        3.49      5.63 o
  -7  12  11       24.02       15.25      4.86 o
  -6  12  11        0.64       -4.40      4.40 o
  -5  12  11        6.58       -1.19      3.59 o
  -4  12  11        7.06        4.23      4.08 o
  -3  12  11        3.73        8.99      3.64 o
  -2  12  11        0.05        2.29      3.29 o
  -1  12  11        1.13       -3.52      3.52 o
   0  12  11        8.96        9.28      4.14 o
   1  12  11        1.73       -2.21      3.36 o
   2  12  11       19.85       20.71      4.79 o
   3  12  11        8.22        3.84      4.08 o
   4  12  11        1.22        0.38      4.42 o
   5  12  11        1.58       -6.52      6.52 o
  -6  13  11        4.04       -4.78      4.78 o
  -5  13  11        0.11       -0.59      4.84 o
  -4  13  11       14.04       10.98      4.49 o
  -3  13  11        6.34        8.90      4.09 o
  -2  13  11        3.95       -4.02      4.02 o
  -1  13  11        0.03       -4.02      5.44 o
   0  13  11       18.90       19.42      5.27 o
   1  13  11        0.01       -5.21      5.21 o
   2  13  11        0.26       -1.54      4.18 o
   3  13  11       10.29       -5.16      8.26 o
   4  13  11        0.53       -8.06     11.53 o
  -4  14  11        0.00        6.89      9.88 o
  -3  14  11        2.41       14.48      9.42 o
  -2  14  11       42.98       59.87      9.13 o
  -1  14  11       14.94       20.80      7.22 o
   0  14  11        4.75        8.31      6.28 o
   1  14  11       14.99       24.15     10.69 o
   2  14  11       10.92       11.51     11.15 o
 -12   0  12        0.03       -4.21      4.21 o
 -10   0  12        1.72       -3.15      5.63 o
  -8   0  12       74.49       58.19      7.14 o
  -6   0  12        2.19       -1.59      1.59 o
  -4   0  12       66.36       60.02      2.94 o
  -2   0  12      237.17      241.76      2.67 o
   0   0  12        0.99       -0.18      3.24 o
   2   0  12       11.39       15.97      1.01 o
   4   0  12      158.01      181.83      7.92 o
   6   0  12       34.82       38.73      6.30 o
   8   0  12       20.25        9.84      7.17 o
  10   0  12        8.35       -9.14     11.95 o
 -12   1  12        3.29       -2.14      4.00 o
 -11   1  12        0.95       -3.89      3.89 o
 -10   1  12       14.35       13.62      4.05 o
  -9   1  12        0.68       -2.88      3.12 o
  -8   1  12       45.36       53.60      3.90 o
  -7   1  12      221.64      192.72      5.62 o
  -6   1  12       89.97       83.71      3.16 o
  -5   1  12      194.36      195.37      3.24 o
  -4   1  12        2.81        1.78      0.81 o
  -3   1  12      114.35      109.96      2.04 o
  -2   1  12        0.12       -0.94      0.94 o
  -1   1  12      332.93      349.87      4.02 o
   0   1  12      187.62      170.31      3.54 o
   1   1  12       23.19       19.37      1.19 o
   2   1  12        0.82       -0.01      0.58 o
   3   1  12        0.41       -0.89      0.89 o
   4   1  12        4.17        2.89      1.54 o
   5   1  12       20.14       16.93      2.49 o
   6   1  12       16.96       15.07      3.88 o
   7   1  12        3.43        0.81      3.61 o
   8   1  12        0.43       -4.82      7.76 o
   9   1  12        2.13       -7.39      7.39 o
  10   1  12        4.69        1.39      9.58 o
 -12   2  12        0.52       -3.98      3.98 o
 -11   2  12       22.03       17.33      4.59 o
 -10   2  12        0.31       -2.78      2.78 o
  -9   2  12       15.26       10.02      3.64 o
  -8   2  12       73.49       55.52      4.28 o
  -7   2  12       50.06       37.29      2.67 o
  -6   2  12      175.83      209.65      4.58 o
  -5   2  12       40.41       21.76      1.18 o
  -4   2  12      188.66      175.48      3.22 o
  -3   2  12        3.07        1.68      0.93 o
  -2   2  12        2.04        0.57      0.90 o
  -1   2  12        0.16        1.55      1.08 o
   0   2  12       53.53       56.30      3.26 o
   1   2  12        1.83        2.53      1.17 o
   2   2  12       39.46       36.99      2.32 o
   3   2  12       13.89        9.73      1.28 o
   4   2  12       27.75       25.95      2.27 o
   5   2  12       36.66       36.76      3.55 o
   6   2  12       40.62       44.53      5.39 o
   7   2  12       41.20       44.75      7.26 o
   8   2  12        0.29       -4.52      5.17 o
   9   2  12        4.78       -4.07      9.06 o
  10   2  12        5.74        5.73      6.40 o
 -12   3  12        0.92        0.28      4.60 o
 -11   3  12       19.02       11.27      4.05 o
 -10   3  12        4.32        1.97      3.41 o
  -9   3  12       28.51       31.44      4.61 o
  -8   3  12       34.21       33.54      3.92 o
  -7   3  12       21.17       18.11      2.54 o
  -6   3  12      456.76      436.27      6.80 o
  -5   3  12      524.86      576.99      6.33 o
  -4   3  12      242.85      264.20      3.97 o
  -3   3  12        5.87       11.74      1.05 o
  -2   3  12      327.11      316.40      5.33 o
  -1   3  12       24.73       29.35      2.12 o
   0   3  12      221.41      247.36      5.28 o
   1   3  12        1.71        0.16      1.35 o
   2   3  12      605.01      598.79     12.46 o
   3   3  12       47.26       47.34      2.04 o
   4   3  12      125.85      138.62      4.90 o
   5   3  12       15.36       14.45      3.13 o
   6   3  12       61.57       66.40      5.94 o
   7   3  12        5.04        0.41      4.03 o
   8   3  12       10.71        1.38      7.43 o
   9   3  12        0.51       -3.79      5.24 o
  10   3  12        0.05       10.21      6.38 o
 -12   4  12        6.19        3.36      6.54 o
 -11   4  12       18.21       20.27      5.07 o
 -10   4  12        5.51        3.53      3.96 o
  -9   4  12        8.26        2.13      3.27 o
  -8   4  12       70.19       70.68      4.92 o
  -7   4  12      255.04      262.93      6.60 o
  -6   4  12       41.42       43.23      3.63 o
  -5   4  12      282.94      341.23      5.22 o
  -4   4  12      689.46      716.77      6.69 o
  -3   4  12      453.23      451.69      4.58 o
  -2   4  12      119.47      102.07      3.45 o
  -1   4  12       31.92       36.07      3.68 o
   0   4  12      283.86      284.49      5.09 o
   1   4  12       20.02       12.93      1.81 o
   2   4  12        9.25        5.88      1.13 o
   3   4  12       16.45       12.55      1.88 o
   4   4  12       16.29       13.61      2.48 o
   5   4  12        0.33       -2.68      2.68 o
   6   4  12        6.49        1.74      3.39 o
   7   4  12        9.69        5.55      4.24 o
   8   4  12        5.98       -0.04      4.36 o
   9   4  12        1.50       -6.59     10.55 o
 -12   5  12        9.90       15.58      8.23 o
 -11   5  12        2.43        1.83      4.19 o
 -10   5  12        5.30       -0.11      3.92 o
  -9   5  12        0.75        0.93      3.25 o
  -8   5  12       47.75       51.73      3.86 o
  -7   5  12       37.89       28.73      3.12 o
  -6   5  12        8.55        1.12      2.48 o
  -5   5  12      103.96      109.72      6.15 o
  -4   5  12      658.97      690.13      8.39 o
  -3   5  12      154.62      148.82      3.41 o
  -2   5  12       13.89        8.95      1.31 o
  -1   5  12      107.88       95.19      1.86 o
   0   5  12        0.04       -0.91      0.91 o
   1   5  12      103.70       87.93      3.57 o
   2   5  12       12.49       10.62      1.60 o
   3   5  12        7.48        6.71      2.28 o
   4   5  12        9.50        7.87      2.64 o
   5   5  12        1.17       -1.95      2.59 o
   6   5  12       34.75       24.76      5.88 o
   7   5  12        5.01       -4.27      4.27 o
   8   5  12        2.30       -1.06      4.90 o
   9   5  12        7.30       17.55      6.96 o
 -11   6  12       64.74       83.12      8.42 o
 -10   6  12        0.78       -3.16      4.24 o
  -9   6  12        2.13       -3.68      3.68 o
  -8   6  12        9.13        3.24      2.89 o
  -7   6  12       39.59       38.80      5.17 o
  -6   6  12       75.16       72.34      6.43 o
  -5   6  12       16.94       11.84      2.57 o
  -4   6  12       48.71       45.61      3.49 o
  -3   6  12       76.92       59.90      4.84 o
  -2   6  12       85.05       67.97      3.34 o
  -1   6  12        0.13        0.15      1.49 o
   0   6  12       13.02       11.37      1.60 o
   1   6  12      137.99      149.54      3.48 o
   2   6  12       46.33       39.87      2.90 o
   3   6  12       63.49       59.01      4.58 o
   4   6  12       28.75       28.67      4.63 o
   5   6  12        4.84        3.92      3.28 o
   6   6  12        2.04       -2.35      3.27 o
   7   6  12        1.47        3.48      4.33 o
   8   6  12        7.12       11.99      4.95 o
   9   6  12        0.67       10.11      8.27 o
 -11   7  12       77.54       87.85     11.94 o
 -10   7  12        0.21       -3.92      3.92 o
  -9   7  12        0.14       -2.11      4.24 o
  -8   7  12       16.19       10.04      4.82 o
  -7   7  12        0.77       -2.61      2.61 o
  -6   7  12       15.71       11.47      3.18 o
  -5   7  12        8.62        2.04      2.40 o
  -4   7  12        2.36        5.78      2.20 o
  -3   7  12       77.19       66.18      3.92 o
  -2   7  12        9.70        5.61      2.31 o
  -1   7  12       42.54       39.78      2.88 o
   0   7  12        6.59        1.66      1.87 o
   1   7  12       12.46       13.21      2.45 o
   2   7  12       14.85       14.14      2.55 o
   3   7  12       20.71       23.03      3.55 o
   4   7  12        3.41       -0.70      3.09 o
   5   7  12        8.58        8.84      4.42 o
   6   7  12        0.87       -2.40      3.61 o
   7   7  12       47.04       58.92      6.43 o
   8   7  12        2.89       -2.72      4.63 o
 -10   8  12        3.18       -1.16      7.07 o
  -9   8  12        4.58       -3.13      4.41 o
  -8   8  12       35.00       36.34      4.58 o
  -7   8  12       81.70       82.33      5.19 o
  -6   8  12        4.27       -2.41      2.79 o
  -5   8  12       16.53        8.45      2.73 o
  -4   8  12       29.45       27.81      3.40 o
  -3   8  12        7.36        8.86      2.86 o
  -2   8  12       26.12       29.68      3.19 o
  -1   8  12      325.26      346.75      7.15 o
   0   8  12       99.68      105.91      5.76 o
   1   8  12      170.83      188.41      6.77 o
   2   8  12       88.49       82.79      5.04 o
   3   8  12        0.96       -1.27      2.83 o
   4   8  12        0.00       -3.29      3.29 o
   5   8  12        0.18       -3.17      3.64 o
   6   8  12       30.18       37.84      6.31 o
   7   8  12        0.03       -3.50      4.50 o
   8   8  12        0.28        4.37      7.58 o
 -10   9  12       13.36       16.48      7.67 o
  -9   9  12        6.15       -0.65      4.70 o
  -8   9  12        0.28       -3.28      3.28 o
  -7   9  12        1.11       -2.79      3.16 o
  -6   9  12        6.28        2.00      3.16 o
  -5   9  12       53.49       45.45      4.54 o
  -4   9  12       11.16       16.40      3.25 o
  -3   9  12      138.70      157.66      6.21 o
  -2   9  12       39.41       43.97      3.56 o
  -1   9  12      153.83      160.36      6.08 o
   0   9  12       81.82       97.84      5.59 o
   1   9  12       16.92       17.91      3.52 o
   2   9  12       33.82       35.05      4.28 o
   3   9  12        0.01       -2.92      2.99 o
   4   9  12        4.82       -1.39      3.44 o
   5   9  12       14.37       10.30      6.64 o
   6   9  12        3.63       -2.66      4.95 o
   7   9  12        6.12        5.90      5.42 o
  -9  10  12       13.72       13.48      5.98 o
  -8  10  12       18.93       15.24      4.44 o
  -7  10  12        1.92       -3.45      3.45 o
  -6  10  12       12.71       10.97      4.23 o
  -5  10  12        0.62       -2.89      2.89 o
  -4  10  12       11.16       12.33      3.71 o
  -3  10  12       33.48       35.91      4.37 o
  -2  10  12       31.37       32.13      4.22 o
  -1  10  12        5.81        0.84      3.07 o
   0  10  12        0.03       -1.71      2.98 o
   1  10  12        8.74        4.80      3.47 o
   2  10  12        6.76        4.81      3.58 o
   3  10  12        1.33       -1.37      3.56 o
   4  10  12        4.66       -0.12      3.80 o
   5  10  12       18.78        9.36      5.88 o
   6  10  12       13.02       13.85      5.51 o
  -8  11  12        6.39       -3.32      7.33 o
  -7  11  12        6.60       -3.70      4.13 o
  -6  11  12        0.05       -3.30      3.30 o
  -5  11  12        1.80       -3.36      3.36 o
  -4  11  12        6.09        2.48      4.33 o
  -3  11  12       12.81       14.84      3.88 o
  -2  11  12        0.46       -2.50      3.02 o
  -1  11  12        0.30       -4.29      4.29 o
   0  11  12       13.61       17.49      3.90 o
   1  11  12       24.91       32.86      5.40 o
   2  11  12       21.12       28.37      6.06 o
   3  11  12        6.03        1.01      6.04 o
   4  11  12        0.02       -1.49      6.14 o
   5  11  12        5.46       -1.38      8.53 o
   6  11  12        1.38        9.19      8.27 o
  -7  12  12        7.55       -1.51      4.78 o
  -6  12  12       46.49       51.11      7.89 o
  -5  12  12        2.92       -3.14      3.66 o
  -4  12  12       38.76       41.62      5.10 o
  -3  12  12        1.73       -3.63      3.63 o
  -2  12  12       33.75       33.54      5.05 o
  -1  12  12       17.21       19.59      4.62 o
   0  12  12       18.97       21.57      4.62 o
   1  12  12        0.49       -3.82      3.82 o
   2  12  12       15.81       16.62      6.54 o
   3  12  12       32.96       37.74      5.72 o
   4  12  12       21.59        2.64      9.23 o
  -5  13  12        6.34        4.06      4.40 o
  -4  13  12        3.53       -2.82      4.45 o
  -3  13  12       19.26       16.55      5.42 o
  -2  13  12        0.04       -4.07      4.07 o
  -1  13  12        1.08        0.20      5.41 o
   0  13  12       10.65        4.78      7.01 o
   1  13  12        3.01        2.36      4.25 o
   2  13  12       18.34       11.13      7.23 o
   3  13  12        2.91       -1.91      6.47 o
  -2  14  12       16.68       23.04      7.84 o
  -1  14  12       14.86       15.21     10.80 o
   0  14  12        0.00        6.23      6.59 o
 -11   0  13        0.02       -3.26      4.73 o
  -9   0  13       23.16       22.95      6.79 o
  -7   0  13       28.47       25.83      8.73 o
  -5   0  13      513.87      471.79      7.63 o
  -3   0  13       17.14       15.28      2.06 o
  -1   0  13      122.18      142.65     11.67 o
   1   0  13        3.31        0.17      2.88 o
   3   0  13       76.99       77.87      3.43 o
   5   0  13        8.87        2.08      5.63 o
   7   0  13       55.90       73.52     15.28 o
   9   0  13        3.02       -5.44     10.46 o
 -12   1  13        0.46        0.36      5.46 o
 -11   1  13        0.53        0.91      3.67 o
 -10   1  13        0.06       -0.95      3.63 o
  -9   1  13        4.05        5.09      3.21 o
  -8   1  13       49.08       39.51      4.46 o
  -7   1  13        2.97        0.16      2.66 o
  -6   1  13        8.65        8.51      2.10 o
  -5   1  13       15.49       18.70      1.58 o
  -4   1  13      361.18      352.31      5.80 o
  -3   1  13      241.11      255.28      2.52 o
  -2   1  13        8.65        7.99      1.44 o
  -1   1  13        9.23       11.97      1.79 o
   0   1  13       18.52       19.52      1.56 o
   1   1  13        7.30        8.28      1.15 o
   2   1  13        5.87        4.41      1.49 o
   3   1  13        0.08       -1.08      1.08 o
   4   1  13       10.34        7.76      2.08 o
   5   1  13       24.83       24.67      3.17 o
   6   1  13        0.02       -3.32      3.32 o
   7   1  13        7.32        2.34      4.88 o
   8   1  13       12.75       16.30      4.97 o
   9   1  13        4.33       -7.02     10.69 o
 -12   2  13        2.64        2.07      9.42 o
 -11   2  13        0.54       -0.65      3.67 o
 -10   2  13        2.08        2.29      3.62 o
  -9   2  13       16.16       11.47      3.73 o
  -8   2  13        8.45        6.12      3.51 o
  -7   2  13       80.48       87.57      6.23 o
  -6   2  13       85.63       67.75      5.32 o
  -5   2  13      354.54      382.17      4.93 o
  -4   2  13      307.58      290.23      3.72 o
  -3   2  13        4.59        2.53      0.58 o
  -2   2  13       28.71       33.54      3.31 o
  -1   2  13       13.10       12.03      1.57 o
   0   2  13       25.46       31.01      1.56 o
   1   2  13        4.90        4.59      1.29 o
   2   2  13      104.04      111.47      3.75 o
   3   2  13        2.39        0.59      1.16 o
   4   2  13        0.88       -1.34      1.87 o
   5   2  13       31.97       33.23      4.54 o
   6   2  13        4.18       -1.04      6.00 o
   7   2  13       41.21       53.66      8.49 o
   8   2  13        2.12        0.03      8.71 o
   9   2  13        5.64        4.82      5.92 o
 -12   3  13       11.85       20.68     11.72 o
 -11   3  13        7.63        5.67      4.61 o
 -10   3  13        4.88        2.91      3.77 o
  -9   3  13       58.85       49.02      7.15 o
  -8   3  13       18.81       14.52      3.57 o
  -7   3  13        0.27       -2.33      2.33 o
  -6   3  13      371.45      347.27      6.83 o
  -5   3  13      273.47      224.40      5.40 o
  -4   3  13      802.86      819.55      7.62 o
  -3   3  13      668.56      705.14      7.46 o
  -2   3  13      837.43      845.18     21.42 o
  -1   3  13      334.07      323.10      6.31 o
   0   3  13       65.43       64.67      3.72 o
   1   3  13        9.40        6.46      2.28 o
   2   3  13        6.46        7.85      2.36 o
   3   3  13        2.37        1.16      1.18 o
   4   3  13        3.48        1.29      2.01 o
   5   3  13        0.06       -2.74      2.74 o
   6   3  13        3.37       -0.38      3.49 o
   7   3  13        0.08       -3.47      6.99 o
   8   3  13        2.43       -4.51      4.51 o
   9   3  13        0.84       -3.38      4.76 o
 -12   4  13        1.02        1.38      9.19 o
 -11   4  13        5.51       -4.11      4.11 o
 -10   4  13       10.78        3.67      3.79 o
  -9   4  13       15.08       15.25      4.11 o
  -8   4  13       45.42       46.67      4.85 o
  -7   4  13        9.11        5.55      2.69 o
  -6   4  13      117.52      132.41      5.45 o
  -5   4  13      138.17      123.11      5.32 o
  -4   4  13        7.54        3.77      1.97 o
  -3   4  13      107.16      105.50      3.70 o
  -2   4  13        3.98        2.46      1.87 o
  -1   4  13       22.77       19.09      2.22 o
   0   4  13       13.45       19.87      2.08 o
   1   4  13       29.34       17.15      2.57 o
   2   4  13      162.94      182.49      5.83 o
   3   4  13        1.27        0.56      1.83 o
   4   4  13       44.29       38.59      3.02 o
   5   4  13        0.47       -3.75      3.75 o
   6   4  13        1.76       -3.28      3.28 o
   7   4  13       15.52        2.25      6.40 o
   8   4  13        0.22       -3.24      6.61 o
   9   4  13        0.51        5.09      6.23 o
 -11   5  13        0.41       -4.27      4.27 o
 -10   5  13       13.63       12.56      4.75 o
  -9   5  13        3.28        0.17      3.52 o
  -8   5  13       54.88       38.28      4.53 o
  -7   5  13        2.44        2.49      2.73 o
  -6   5  13      332.27      335.74      8.14 o
  -5   5  13       10.26        4.37      2.31 o
  -4   5  13      133.08      129.61      5.53 o
  -3   5  13      103.99      113.79      6.02 o
  -2   5  13       12.20       10.51      2.59 o
  -1   5  13      104.60      110.41      7.33 o
   0   5  13       72.33       67.45      6.99 o
   1   5  13        0.03       -1.54      2.13 o
   2   5  13        6.69        5.75      1.43 o
   3   5  13       15.11        7.07      2.34 o
   4   5  13        8.61        1.86      2.36 o
   5   5  13        0.04       -2.63      2.63 o
   6   5  13       43.96       43.51      6.14 o
   7   5  13        0.00       -3.86      5.14 o
   8   5  13        0.57       -5.17      5.17 o
   9   5  13        0.54       -2.76      7.35 o
 -11   6  13        0.64       -4.40      4.93 o
 -10   6  13        0.21        0.90      4.02 o
  -9   6  13        2.47       -3.41      3.41 o
  -8   6  13        0.16       -3.14      3.14 o
  -7   6  13        8.07        0.09      2.95 o
  -6   6  13       78.89       73.77      5.75 o
  -5   6  13       46.12       45.13      4.72 o
  -4   6  13       41.00       30.79      3.19 o
  -3   6  13        6.63        7.21      2.28 o
  -2   6  13      460.77      482.15      7.69 o
  -1   6  13       21.96       21.66      1.93 o
   0   6  13       17.54       13.38      1.58 o
   1   6  13      357.20      351.65      9.97 o
   2   6  13        2.56        1.91      2.07 o
   3   6  13       64.13       65.60      3.96 o
   4   6  13        5.25        5.26      3.10 o
   5   6  13       29.73       20.96      3.76 o
   6   6  13        0.02        0.30      4.14 o
   7   6  13        3.34        5.50      4.71 o
   8   6  13        2.65       -1.11      5.22 o
 -11   7  13        8.18       13.33     11.49 o
 -10   7  13        1.99        7.33      4.70 o
  -9   7  13        1.36        1.25      4.16 o
  -8   7  13        0.89       -4.81      5.64 o
  -7   7  13       10.74        2.56      3.61 o
  -6   7  13       32.12       21.28      3.50 o
  -5   7  13       36.06       29.21      3.54 o
  -4   7  13      120.88      124.89      5.73 o
  -3   7  13      212.01      219.55      6.85 o
  -2   7  13       55.03       56.90      4.89 o
  -1   7  13      114.51      106.85      5.96 o
   0   7  13        6.90        5.40      2.34 o
   1   7  13        0.27        1.21      2.08 o
   2   7  13       28.34       23.22      3.13 o
   3   7  13        7.47        6.20      3.04 o
   4   7  13        0.66       -1.94      4.29 o
   5   7  13        0.87       -3.28      3.28 o
   6   7  13        0.59       -3.32      5.51 o
   7   7  13        1.74       -1.59      4.33 o
   8   7  13        3.50       -5.52      6.89 o
 -10   8  13       13.18        9.64      5.76 o
  -9   8  13       21.56       17.86      9.50 o
  -8   8  13        2.43       -4.09      4.10 o
  -7   8  13       19.57       16.62      3.81 o
  -6   8  13        2.22       -2.26      2.68 o
  -5   8  13        4.10       -1.16      2.45 o
  -4   8  13        0.81       -2.57      2.57 o
  -3   8  13        6.14        0.80      2.79 o
  -2   8  13       16.29        6.68      2.80 o
  -1   8  13       37.43       32.13      3.67 o
   0   8  13       22.36       17.22      3.23 o
   1   8  13        5.80        4.58      2.82 o
   2   8  13        2.40        2.87      2.89 o
   3   8  13       50.67       52.21      4.55 o
   4   8  13       26.58       20.79      4.14 o
   5   8  13       55.58       66.88     10.85 o
   6   8  13        0.05        1.61      4.47 o
   7   8  13       26.40       38.33      7.30 o
  -9   9  13        1.20       -7.09      7.09 o
  -8   9  13       58.34       66.86      5.95 o
  -7   9  13        5.97       -0.34      4.21 o
  -6   9  13        7.50        0.20      3.16 o
  -5   9  13       31.14       31.86      4.00 o
  -4   9  13        3.34        7.36      3.85 o
  -3   9  13       37.92       25.09      3.87 o
  -2   9  13       19.22       16.86      3.43 o
  -1   9  13       57.54       51.94      4.44 o
   0   9  13       14.79       19.10      3.64 o
   1   9  13        0.70       -2.77      2.77 o
   2   9  13       24.16       23.18      4.06 o
   3   9  13        0.03       -3.42      3.42 o
   4   9  13        0.11       -0.14      3.76 o
   5   9  13        2.63        1.02      5.09 o
   6   9  13        4.02       -0.98      5.66 o
   7   9  13        5.48       14.48      7.58 o
  -9  10  13        0.78       -4.83     11.26 o
  -8  10  13       14.92        2.59      5.51 o
  -7  10  13        0.72       -3.90      3.90 o
  -6  10  13       52.12       56.74      6.15 o
  -5  10  13        5.62        4.04      3.59 o
  -4  10  13        1.16        1.07      3.77 o
  -3  10  13       24.42       16.73      3.74 o
  -2  10  13       15.02       19.46      3.99 o
  -1  10  13       20.75       19.83      3.88 o
   0  10  13       49.07       48.99      4.71 o
   1  10  13       36.16       44.39      4.74 o
   2  10  13        0.48       -3.22      3.22 o
   3  10  13        1.94       -1.05      4.82 o
   4  10  13        0.19       -1.67      3.57 o
   5  10  13        0.25       -2.50      3.92 o
   6  10  13        1.43        3.91      6.66 o
  -8  11  13        0.02       -0.46      9.65 o
  -7  11  13        3.64       -4.02      4.02 o
  -6  11  13        6.67       -2.05      3.56 o
  -5  11  13        6.97       -2.71      3.41 o
  -4  11  13        2.09        5.76      3.71 o
  -3  11  13       16.97       15.20      4.20 o
  -2  11  13       14.07       17.40      4.29 o
  -1  11  13       17.31       16.33      4.08 o
   0  11  13        0.33       -3.38      3.38 o
   1  11  13        1.74       -2.21      4.22 o
   2  11  13        0.16        0.77      3.91 o
   3  11  13        6.70        2.90      5.94 o
   4  11  13        1.04        0.44      5.58 o
   5  11  13        0.54        2.99      6.89 o
  -6  12  13        8.31        2.75     10.34 o
  -5  12  13       20.14       18.27      4.80 o
  -4  12  13        0.24       -2.50      3.67 o
  -3  12  13        1.81       -2.67      4.77 o
  -2  12  13        7.81        3.98      3.92 o
  -1  12  13       19.05       26.94      4.80 o
   0  12  13        1.09       -3.80      3.80 o
   1  12  13        0.36        1.99      4.23 o
   2  12  13        7.83        4.72      4.68 o
   3  12  13        1.34       -1.36     11.84 o
  -4  13  13        2.77        2.52      6.56 o
  -3  13  13        0.02       -0.96      4.35 o
  -2  13  13       10.23       19.58      5.58 o
  -1  13  13        0.13        4.07      5.85 o
   0  13  13        1.79        7.93      6.02 o
   1  13  13        1.27        5.82      6.16 o
 -12   0  14       27.94       31.72     13.10 o
 -10   0  14        3.35       -0.10      5.83 o
  -8   0  14       13.89        7.60      3.95 o
  -6   0  14        7.51        4.58      3.30 o
  -4   0  14      359.15      344.14      6.95 o
  -2   0  14      439.26      441.91     19.75 o
   0   0  14       29.80       22.52      4.54 o
   2   0  14        0.04        0.94      4.34 o
   4   0  14        0.10       -2.33      3.46 o
   6   0  14       55.75       68.46      9.88 o
   8   0  14       33.81       27.71     16.89 o
 -12   1  14       33.59       36.05      9.81 o
 -11   1  14       11.21        9.21      4.72 o
 -10   1  14        0.80       -3.45      3.45 o
  -9   1  14        1.21        0.89      3.38 o
  -8   1  14       53.57       55.00      4.84 o
  -7   1  14       24.92       13.08      3.10 o
  -6   1  14       11.87       13.40      2.95 o
  -5   1  14      248.26      220.19      4.84 o
  -4   1  14        1.97       -1.16      1.28 o
  -3   1  14     1787.37     1778.41     12.91 o
  -2   1  14       78.71       75.49      5.59 o
  -1   1  14       58.08       46.93      4.77 o
   0   1  14        0.83       -1.50      2.16 o
   1   1  14        1.47        2.30      2.63 o
   2   1  14        3.30        1.82      1.31 o
   3   1  14       19.23       18.95      2.06 o
   4   1  14        4.33        1.36      1.96 o
   5   1  14        0.00       -3.42      3.42 o
   6   1  14        0.03       -3.24      3.24 o
   7   1  14        8.98        3.45      6.10 o
   8   1  14        0.13       -6.68      9.09 o
   9   1  14        0.32       -8.11      8.41 o
 -12   2  14        0.01       -1.15     10.11 o
 -11   2  14       89.98      112.38      8.46 o
 -10   2  14       12.92       10.48      4.38 o
  -9   2  14       15.93       13.30      3.73 o
  -8   2  14       39.49       34.60      4.18 o
  -7   2  14        1.44       -2.07      2.59 o
  -6   2  14       93.86       85.99      5.62 o
  -5   2  14      331.56      347.76      6.88 o
  -4   2  14      126.98      141.34      3.78 o
  -3   2  14      111.43       70.23      3.99 o
  -2   2  14        0.13       -0.54      1.71 o
  -1   2  14       87.93       98.88      4.15 o
   0   2  14        1.48        2.93      1.35 o
   1   2  14       34.02       35.73      3.63 o
   2   2  14       62.41       54.83      3.45 o
   3   2  14       14.23        8.03      2.32 o
   4   2  14        6.41        0.27      1.99 o
   5   2  14        9.66        1.11      5.54 o
   6   2  14       11.12       10.53      4.35 o
   7   2  14        0.18       -5.90      5.90 o
   8   2  14       11.56        1.04      5.94 o
   9   2  14       13.80       10.57      7.80 o
 -11   3  14       30.29       33.96      5.41 o
 -10   3  14        3.62        0.60      3.85 o
  -9   3  14       33.26       33.62      4.59 o
  -8   3  14       43.18       48.13      4.63 o
  -7   3  14        5.53        2.43      2.81 o
  -6   3  14       13.50       16.47      2.78 o
  -5   3  14        4.74        0.08      2.09 o
  -4   3  14        7.42        3.41      2.05 o
  -3   3  14      160.42      189.13      7.06 o
  -2   3  14      364.75      379.53      8.53 o
  -1   3  14       14.01       14.35      2.21 o
   0   3  14       73.75       82.06      4.80 o
   1   3  14       20.28       19.65      2.73 o
   2   3  14       74.80       81.63      5.10 o
   3   3  14        0.26       -2.44      2.44 o
   4   3  14       61.61       57.64      6.09 o
   5   3  14        3.48       -2.18      2.72 o
   6   3  14       14.26        6.58      3.72 o
   7   3  14        4.72       -4.72      5.04 o
   8   3  14       19.15       12.79      9.22 o
 -11   4  14        4.64        8.26      5.29 o
 -10   4  14        0.15       -3.79      3.79 o
  -9   4  14        8.95       11.40      3.92 o
  -8   4  14       64.42       60.02      5.33 o
  -7   4  14        8.98        8.31      3.23 o
  -6   4  14       63.66       64.85      4.81 o
  -5   4  14      147.55      144.25      5.45 o
  -4   4  14       26.68       23.47      2.67 o
  -3   4  14       16.40       10.89      1.43 o
  -2   4  14        5.05        2.65      2.63 o
  -1   4  14      129.38      135.00      5.76 o
   0   4  14      702.78      750.64     11.14 o
   1   4  14       39.92       35.78      3.23 o
   2   4  14      224.83      247.33      7.99 o
   3   4  14        0.04       -0.60      2.43 o
   4   4  14        0.09       -2.13      2.13 o
   5   4  14       21.88       16.28      3.27 o
   6   4  14        1.21       -3.36      3.36 o
   7   4  14        0.16       -3.84      3.84 o
   8   4  14        0.19       -8.25      8.25 o
 -11   5  14        1.08       -6.49      6.49 o
 -10   5  14       12.43       12.14      4.68 o
  -9   5  14       35.31       34.06      5.49 o
  -8   5  14       67.91       69.30      5.62 o
  -7   5  14        1.43        2.48      3.16 o
  -6   5  14       60.22       54.32      3.99 o
  -5   5  14       32.91       29.27      3.10 o
  -4   5  14       29.20       24.20      3.13 o
  -3   5  14       27.53       22.09      2.78 o
  -2   5  14      173.44      173.19      7.62 o
  -1   5  14      272.32      263.32      7.99 o
   0   5  14        0.00        0.57      2.26 o
   1   5  14      200.08      213.58      7.88 o
   2   5  14       35.12       38.37      4.32 o
   3   5  14       19.95       16.34      2.57 o
   4   5  14        0.54       -2.32      2.32 o
   5   5  14        0.97       -0.99      3.96 o
   6   5  14       12.67       15.30      4.05 o
   7   5  14        3.09       -3.89      4.10 o
   8   5  14        8.75       10.93      5.87 o
 -11   6  14        0.24       -9.42      9.42 o
 -10   6  14        3.23        5.99      4.54 o
  -9   6  14       66.97       86.63     10.25 o
  -8   6  14        0.49       -2.82      3.71 o
  -7   6  14       11.05        1.26      2.93 o
  -6   6  14        3.04       -0.96      2.59 o
  -5   6  14       64.92       61.62      6.05 o
  -4   6  14       21.08        9.24      3.29 o
  -3   6  14       24.53       15.32      3.21 o
  -2   6  14        0.65       -2.80      2.80 o
  -1   6  14        0.58       -1.75      2.91 o
   0   6  14       77.09       71.15      4.95 o
   1   6  14       20.45       19.19      3.75 o
   2   6  14        2.27        4.20      1.82 o
   3   6  14       17.12       17.18      2.57 o
   4   6  14       18.66       17.64      3.26 o
   5   6  14        0.14       -1.35      4.38 o
   6   6  14        0.22        0.99      3.87 o
   7   6  14        2.87       -1.94      6.67 o
   8   6  14        0.02       -7.35     10.11 o
 -10   7  14        0.08        0.84      5.85 o
  -9   7  14       72.64      107.55     12.64 o
  -8   7  14        1.70        0.62      3.66 o
  -7   7  14        1.45       -3.27      3.27 o
  -6   7  14       42.87       29.87      5.08 o
  -5   7  14        3.01        2.54      3.27 o
  -4   7  14       32.84       26.41      3.36 o
  -3   7  14      111.40      119.80      8.23 o
  -2   7  14        1.68       -2.51      2.58 o
  -1   7  14        6.69        2.94      2.17 o
   0   7  14        5.96        3.13      2.32 o
   1   7  14        1.06        0.05      2.35 o
   2   7  14        0.02       -1.60      2.34 o
   3   7  14       17.81       23.87      4.60 o
   4   7  14        9.02       12.30      4.22 o
   5   7  14       28.84       25.96      4.60 o
   6   7  14        1.34       -1.25      6.20 o
   7   7  14        0.02       -0.28      5.06 o
  -9   8  14       32.26       40.83      7.76 o
  -8   8  14       25.58       31.07      8.39 o
  -7   8  14       32.72       32.69      5.05 o
  -6   8  14       15.62       18.13      3.68 o
  -5   8  14       42.24       39.23      4.09 o
  -4   8  14       10.77        9.00      3.08 o
  -3   8  14       24.41       18.64      3.47 o
  -2   8  14       18.54       15.73      2.97 o
  -1   8  14        0.44       -0.90      2.43 o
   0   8  14       26.19       28.69      3.32 o
   1   8  14       49.80       49.50      4.02 o
   2   8  14       11.74       10.37      3.05 o
   3   8  14       18.46       13.07      3.40 o
   4   8  14        4.18        2.79      3.71 o
   5   8  14        2.15        4.88      3.92 o
   6   8  14        0.79       -3.60      3.60 o
  -9   9  14       21.46        3.72     12.76 o
  -8   9  14        0.56       -4.10      5.05 o
  -7   9  14        0.48       -4.40      4.40 o
  -6   9  14        2.55       -0.81      4.13 o
  -5   9  14       14.18       17.54      3.88 o
  -4   9  14       83.46       90.27      7.35 o
  -3   9  14      146.86      151.79     14.20 o
  -2   9  14       35.81       38.61      4.10 o
  -1   9  14       55.70       65.73      4.79 o
   0   9  14       64.79       80.43      5.77 o
   1   9  14       45.09       48.58      4.36 o
   2   9  14       76.01       93.43      5.57 o
   3   9  14        2.49        1.18      3.67 o
   4   9  14        5.53        0.85      4.04 o
   5   9  14        0.36       -2.99      3.86 o
   6   9  14        0.04        5.29      6.43 o
  -8  10  14       43.10       58.16      9.69 o
  -7  10  14        4.67       -0.78      4.97 o
  -6  10  14        5.16        4.84      4.00 o
  -5  10  14        8.31       -0.29      3.34 o
  -4  10  14        0.39       -3.23      3.23 o
  -3  10  14        1.09       -1.71      2.90 o
  -2  10  14        2.14        1.85      3.18 o
  -1  10  14       24.04       23.70      3.87 o
   0  10  14        1.93        4.61      3.43 o
   1  10  14        7.66       11.96      3.76 o
   2  10  14        5.03        7.11      6.76 o
   3  10  14        1.08       -0.66      3.79 o
   4  10  14       23.16       26.74      8.76 o
   5  10  14        0.06       -2.07      5.98 o
  -7  11  14        5.48       -5.67      5.67 o
  -6  11  14        4.99       -2.85      4.61 o
  -5  11  14        6.86       -0.17      3.81 o
  -4  11  14        0.41       -3.66      3.66 o
  -3  11  14        3.73        0.91      3.58 o
  -2  11  14        0.80       -3.26      3.26 o
  -1  11  14       12.21       11.59      3.99 o
   0  11  14        0.79        0.11      3.24 o
   1  11  14        2.53       -1.85      3.32 o
   2  11  14        7.85       10.17      5.38 o
   3  11  14       26.44       33.98      7.93 o
   4  11  14       10.78       13.10      7.12 o
  -5  12  14        0.15       -5.78      7.85 o
  -4  12  14        2.63       -2.43      8.86 o
  -3  12  14        1.24        0.48      3.97 o
  -2  12  14        2.31        0.08      3.85 o
  -1  12  14        0.11       -3.91      3.91 o
   0  12  14        4.06        0.11      4.20 o
   1  12  14        4.09        2.37      4.62 o
   2  12  14       14.41       14.89      6.24 o
 -11   0  15        1.42        7.07     10.11 o
  -9   0  15       36.65       44.08      6.37 o
  -7   0  15        0.01       -1.94      3.54 o
  -5   0  15        6.49        3.89      3.41 o
  -3   0  15      579.30      575.92     15.61 o
  -1   0  15       45.88       37.04      6.98 o
   1   0  15       51.02       53.07      5.91 o
   3   0  15        1.18       -0.38      2.46 o
   5   0  15        0.24       -5.59      6.89 o
   7   0  15        0.54       -5.85     16.89 o
 -11   1  15        2.43        4.27      5.07 o
 -10   1  15        1.35       -3.40      3.40 o
  -9   1  15        0.33        0.59      3.23 o
  -8   1  15        0.58        0.63      2.87 o
  -7   1  15        5.38        5.18      2.76 o
  -6   1  15        6.62        5.98      2.57 o
  -5   1  15        8.56        5.18      2.02 o
  -4   1  15       27.96       20.30      2.06 o
  -3   1  15        2.01        7.11      2.01 o
  -2   1  15       69.31       59.85      4.67 o
  -1   1  15       15.79        9.79      4.11 o
   0   1  15        5.63        3.65      2.77 o
   1   1  15        0.91       -0.29      2.74 o
   2   1  15        1.63       -0.37      1.05 o
   3   1  15        3.99        1.23      2.08 o
   4   1  15       15.79       15.92      3.50 o
   5   1  15        0.07       -3.65      3.65 o
   6   1  15       18.50        9.94      5.17 o
   7   1  15        8.70       -1.90      5.84 o
   8   1  15        0.42       -4.27      4.27 o
 -11   2  15        7.46       12.81      5.53 o
 -10   2  15       10.42       10.84      4.33 o
  -9   2  15        1.04        2.68      3.55 o
  -8   2  15        5.02        4.51      3.28 o
  -7   2  15       29.10       32.62      4.64 o
  -6   2  15        0.02       -0.91      2.35 o
  -5   2  15       10.05       11.58      2.80 o
  -4   2  15        1.44        0.15      1.41 o
  -3   2  15      231.29      251.44      6.93 o
  -2   2  15      470.80      508.38      8.95 o
  -1   2  15       87.50      104.90      6.13 o
   0   2  15      117.43      134.96      7.17 o
   1   2  15       88.61      109.18      8.75 o
   2   2  15        5.89        4.96      2.19 o
   3   2  15       20.75       15.92      3.15 o
   4   2  15       18.04        7.34      4.84 o
   5   2  15        1.21       -2.75      2.75 o
   6   2  15        2.81       -2.99      2.99 o
   7   2  15        0.05       -6.07      6.07 o
   8   2  15        0.63       -4.98      8.32 o
 -11   3  15        6.28       15.95      6.12 o
 -10   3  15       46.95       64.74      7.72 o
  -9   3  15        9.64        9.21      3.78 o
  -8   3  15       65.28       64.61      9.20 o
  -7   3  15       64.15       58.66      4.84 o
  -6   3  15       29.19       30.33      3.86 o
  -5   3  15        0.59       -1.04      1.98 o
  -4   3  15      113.26       99.92      6.95 o
  -3   3  15      153.58      137.48      6.74 o
  -2   3  15      551.42      598.18     10.73 o
  -1   3  15        4.34        8.32      2.50 o
   0   3  15       43.56       41.86      3.34 o
   1   3  15       32.76       36.99      2.97 o
   2   3  15        2.17        1.96      2.67 o
   3   3  15        0.56       -0.64      2.58 o
   4   3  15        0.23       -4.01      4.01 o
   5   3  15        5.27       -1.89      4.16 o
   6   3  15       10.45       -0.74      7.36 o
   7   3  15        0.09       -3.78      3.78 o
   8   3  15        0.14        6.21      8.27 o
 -11   4  15        0.98        5.90      7.18 o
 -10   4  15       12.33        6.98      4.21 o
  -9   4  15       16.14        9.00      4.17 o
  -8   4  15       20.86       18.66      4.00 o
  -7   4  15       12.80        6.13      3.44 o
  -6   4  15       17.00       18.59      2.82 o
  -5   4  15       19.46       19.98      2.79 o
  -4   4  15       30.40       27.05      2.55 o
  -3   4  15       15.69       10.10      2.92 o
  -2   4  15        0.15       -2.57      2.57 o
  -1   4  15        2.58        1.96      2.58 o
   0   4  15        8.62       11.28      2.78 o
   1   4  15        0.42        2.47      2.98 o
   2   4  15        5.91       11.17      2.85 o
   3   4  15       32.07       30.49      3.62 o
   4   4  15       20.50       12.55      4.51 o
   5   4  15       24.85       23.44      5.93 o
   6   4  15        2.10       -4.69      4.69 o
   7   4  15        1.20       -6.43      6.43 o
 -10   5  15        7.43        1.49      5.64 o
  -9   5  15        1.40       -3.89      3.89 o
  -8   5  15        0.72        0.10      3.24 o
  -7   5  15       12.40       14.36      3.74 o
  -6   5  15       23.08       21.55      3.19 o
  -5   5  15        2.27       -0.36      2.29 o
  -4   5  15       14.82       11.50      2.39 o
  -3   5  15       58.30       53.13      4.88 o
  -2   5  15        3.17        0.61      3.00 o
  -1   5  15       13.00       10.82      2.90 o
   0   5  15        0.40        0.07      2.40 o
   1   5  15        0.24        2.43      3.05 o
   2   5  15      100.98      101.30      7.10 o
   3   5  15        0.36        2.08      3.26 o
   4   5  15        1.52       -3.13      3.13 o
   5   5  15        0.87       -2.96      4.66 o
   6   5  15        9.26       -4.14      6.72 o
   7   5  15        4.03        5.98      8.96 o
 -10   6  15        3.86       -0.96      6.59 o
  -9   6  15        1.62       -2.62      4.74 o
  -8   6  15       41.51       45.75      5.80 o
  -7   6  15        4.57       -3.44      3.44 o
  -6   6  15       19.31       16.90      3.23 o
  -5   6  15       11.29        6.18      2.80 o
  -4   6  15       15.35       10.51      2.64 o
  -3   6  15       36.28       32.76      3.19 o
  -2   6  15        0.65       -0.86      3.30 o
  -1   6  15        9.24        3.89      3.00 o
   0   6  15       17.15        5.70      3.32 o
   1   6  15        1.08       -0.64      2.75 o
   2   6  15       20.57       17.19      4.52 o
   3   6  15       80.85       83.37      6.49 o
   4   6  15       34.30       30.48      5.54 o
   5   6  15        6.16        7.82      5.49 o
   6   6  15        0.47       -4.77      5.08 o
   7   6  15        8.45        8.27      9.65 o
  -9   7  15       11.34       13.49      6.44 o
  -8   7  15        2.75       -2.78      4.05 o
  -7   7  15       12.02        9.45      3.86 o
  -6   7  15        9.25        7.93      3.20 o
  -5   7  15        0.06       -3.23      3.23 o
  -4   7  15       61.22       45.77      4.92 o
  -3   7  15        3.53       -2.13      2.90 o
  -2   7  15       28.96       31.72      4.83 o
  -1   7  15        0.80        0.11      3.30 o
   0   7  15        6.48        2.39      4.04 o
   1   7  15        9.27       -2.00      3.33 o
   2   7  15        0.72        3.37      4.10 o
   3   7  15        0.04       -1.95      4.64 o
   4   7  15        1.44       -1.48      4.94 o
   5   7  15       10.24        4.93      6.07 o
   6   7  15        2.21        1.38      8.50 o
  -9   8  15       15.68        5.05     13.22 o
  -8   8  15        4.49        1.37      5.24 o
  -7   8  15       60.22       61.32      7.00 o
  -6   8  15        1.45       -2.15      3.58 o
  -5   8  15        9.93        5.16      3.93 o
  -4   8  15       10.64        7.34      3.79 o
  -3   8  15        4.33       -3.02      3.02 o
  -2   8  15       10.28        7.13      2.78 o
  -1   8  15        0.35       -1.88      3.91 o
   0   8  15        4.15       -1.68      3.58 o
   1   8  15        5.89        3.19      4.03 o
   2   8  15       16.19       13.22      5.16 o
   3   8  15        0.38       -1.10      4.98 o
   4   8  15        0.01       -0.78      5.03 o
   5   8  15       16.45       14.57      6.07 o
   6   8  15        6.00        1.38      9.42 o
  -8   9  15      125.81      109.93     14.51 o
  -7   9  15        7.73        9.72      5.22 o
  -6   9  15       42.70       58.16      5.09 o
  -5   9  15       41.17       34.91      4.23 o
  -4   9  15       19.66       26.88      4.00 o
  -3   9  15       24.10       27.16      3.92 o
  -2   9  15       11.36       12.57      3.47 o
  -1   9  15        0.05        4.59      3.14 o
   0   9  15        5.32        6.38      4.05 o
   1   9  15        7.13       11.72      4.75 o
   2   9  15       12.28       10.62      5.84 o
   3   9  15       10.23        9.83      5.67 o
   4   9  15        3.94       -6.75      6.75 o
   5   9  15        2.51       12.41     10.57 o
  -7  10  15       12.24       -0.27     10.19 o
  -6  10  15       33.88       38.56      7.41 o
  -5  10  15        0.96       -0.43      3.65 o
  -4  10  15       33.92       45.03      4.69 o
  -3  10  15       11.99       14.26      3.95 o
  -2  10  15       11.28       11.03      3.70 o
  -1  10  15       38.87       46.00      6.52 o
   0  10  15       40.54       57.00      7.01 o
   1  10  15       18.26       18.90      6.06 o
   2  10  15       35.81       40.17      6.87 o
   3  10  15       12.14        6.43      7.12 o
   4  10  15        0.48       10.11     11.03 o
  -6  11  15        2.17       -2.02      9.19 o
  -5  11  15        2.80       -5.98      5.98 o
  -4  11  15        0.00       -3.35      3.35 o
  -3  11  15        0.89       -4.35      4.35 o
  -2  11  15       16.13       20.56      4.46 o
  -1  11  15       33.92       35.21      4.76 o
   0  11  15        1.79       -3.24      4.95 o
   1  11  15       15.26       10.59      7.82 o
   2  11  15        0.11       -5.25      6.66 o
  -3  12  15        8.35        4.65      5.07 o
  -2  12  15        5.20       14.79      6.19 o
  -1  12  15        3.60        3.45      8.73 o
   0  12  15        8.36        9.42     12.64 o
 -10   0  16       14.22       15.97      5.52 o
  -8   0  16       33.54       31.13      5.51 o
  -6   0  16        3.49        0.73      3.07 o
  -4   0  16        5.89        5.35      2.24 o
  -2   0  16      126.26      105.87     13.51 o
   0   0  16      142.85      171.69     15.12 o
   2   0  16        0.00       -3.62      3.62 o
   4   0  16        0.96       -8.73      8.73 o
   6   0  16        0.16       -7.12      7.12 o
 -11   1  16       20.20       20.57      6.27 o
 -10   1  16       43.15       58.96      5.45 o
  -9   1  16        1.57       -2.63      3.02 o
  -8   1  16       12.63       17.69      3.79 o
  -7   1  16        4.58        5.59      2.83 o
  -6   1  16       47.39       52.17      3.98 o
  -5   1  16      103.02       87.64      4.09 o
  -4   1  16        1.26        0.13      1.31 o
  -3   1  16      176.80      158.28      4.32 o
  -2   1  16       38.21       27.67      3.99 o
  -1   1  16      921.20     1009.53     17.90 o
   0   1  16        4.76        8.75      3.17 o
   1   1  16        1.52       -0.64      2.56 o
   2   1  16        6.37        2.29      2.81 o
   3   1  16        1.67       -3.21      3.21 o
   4   1  16        5.98        3.59      3.20 o
   5   1  16        2.03       -4.39      4.39 o
   6   1  16        0.65       -9.38      9.38 o
   7   1  16        0.61       -5.26      5.26 o
 -11   2  16       41.07       51.56      9.88 o
 -10   2  16        7.89       11.56      4.07 o
  -9   2  16      122.98      129.69     21.10 o
  -8   2  16       31.81       37.03      4.99 o
  -7   2  16       13.65       12.90      3.32 o
  -6   2  16       37.75       32.92      3.69 o
  -5   2  16       37.38       35.26      3.45 o
  -4   2  16        4.14        4.81      2.37 o
  -3   2  16      220.76      240.72      7.87 o
  -2   2  16       18.92       23.52      2.51 o
  -1   2  16      162.13      219.36      8.96 o
   0   2  16        0.13        5.24      2.67 o
   1   2  16       78.97       80.37      6.50 o
   2   2  16       16.95       16.67      2.41 o
   3   2  16        3.09        0.08      2.48 o
   4   2  16        1.71       -4.68      4.68 o
   5   2  16        0.03       -3.84      3.84 o
   6   2  16        0.09       -2.23      6.75 o
   7   2  16        1.76        1.84      6.66 o
 -10   3  16       49.71       66.30      6.94 o
  -9   3  16      112.90      166.31     13.62 o
  -8   3  16       31.67       37.25      4.43 o
  -7   3  16       34.91       36.76      4.15 o
  -6   3  16        3.56        2.38      2.65 o
  -5   3  16        7.22        0.66      2.08 o
  -4   3  16        0.44       -1.41      2.34 o
  -3   3  16        4.56       -0.24      2.45 o
  -2   3  16        7.89        8.38      2.64 o
  -1   3  16      100.50      122.86      5.12 o
   0   3  16      280.93      331.55      8.59 o
   1   3  16        0.13        3.01      2.43 o
   2   3  16        5.85        1.16      2.66 o
   3   3  16        5.30        2.22      3.25 o
   4   3  16        7.74       -2.30      3.55 o
   5   3  16        0.33       -4.07      4.40 o
   6   3  16        5.19       -4.79      4.95 o
   7   3  16        1.02       -5.77      5.77 o
 -10   4  16        4.46       -1.58      4.91 o
  -9   4  16        0.13       -0.48      3.63 o
  -8   4  16       14.24        8.92      3.82 o
  -7   4  16        0.41       -2.09      2.89 o
  -6   4  16       41.03       41.81      4.03 o
  -5   4  16        2.75        0.00      2.08 o
  -4   4  16        4.71        5.38      2.84 o
  -3   4  16      112.58      124.54     12.75 o
  -2   4  16        0.40       -2.19      2.51 o
  -1   4  16        3.18        3.52      2.45 o
   0   4  16       65.58       68.26      4.23 o
   1   4  16       49.89       45.72      3.91 o
   2   4  16      156.03      171.73      9.74 o
   3   4  16        8.60        1.50      3.27 o
   4   4  16       13.55       10.04      3.65 o
   5   4  16        4.00       -4.69      7.13 o
   6   4  16        1.59       -3.43      9.54 o
   7   4  16        1.19        0.69      8.04 o
 -10   5  16        0.22       -3.40      6.32 o
  -9   5  16        7.17        3.73      4.34 o
  -8   5  16       13.10       12.94      4.28 o
  -7   5  16       25.50       27.58      4.22 o
  -6   5  16       38.85       40.20      4.82 o
  -5   5  16       23.61       12.88      2.60 o
  -4   5  16       21.51       20.46      3.51 o
  -3   5  16       12.85        6.76      3.12 o
  -2   5  16        0.52       -2.38      2.55 o
  -1   5  16       17.28       11.75      2.83 o
   0   5  16       53.79       53.48      4.48 o
   1   5  16       53.87       53.57      4.56 o
   2   5  16        2.23        5.85      2.95 o
   3   5  16        6.10       -2.83      3.43 o
   4   5  16        0.26       -2.47      3.90 o
   5   5  16        2.55       -5.20      5.20 o
   6   5  16        0.30       -5.96      5.96 o
  -9   6  16       16.13       11.65      5.45 o
  -8   6  16        0.74       -1.09      3.93 o
  -7   6  16       81.03       81.64      5.93 o
  -6   6  16        0.07       -1.86      2.84 o
  -5   6  16        0.66        0.22      2.35 o
  -4   6  16       10.66        6.04      3.26 o
  -3   6  16       40.22       30.41      3.92 o
  -2   6  16       14.23        7.21      3.34 o
  -1   6  16        8.76        6.43      3.24 o
   0   6  16        7.33        7.33      3.14 o
   1   6  16       25.82       17.90      4.41 o
   2   6  16       21.05       20.42      5.61 o
   3   6  16        0.89        0.62      4.27 o
   4   6  16        0.18       -0.41      6.80 o
   5   6  16        1.25        3.59      4.99 o
   6   6  16        5.28       -5.52      8.04 o
  -9   7  16       47.44       56.70     18.85 o
  -8   7  16        1.62       -3.62      4.32 o
  -7   7  16       66.11      102.63      8.98 o
  -6   7  16       12.00       14.12      3.22 o
  -5   7  16       14.68       13.37      3.68 o
  -4   7  16       14.95        8.35      4.19 o
  -3   7  16        6.53        2.33      3.30 o
  -2   7  16        1.86       -0.22      3.33 o
  -1   7  16       23.29       20.03      4.10 o
   0   7  16        0.93        0.16      3.62 o
   1   7  16       14.30       13.15      4.53 o
   2   7  16        0.64        4.45      5.97 o
   3   7  16        3.23       -2.00      4.09 o
   4   7  16        0.79       -0.23      4.91 o
   5   7  16       14.86        6.89      8.96 o
  -8   8  16        0.63       -5.83      8.27 o
  -7   8  16       58.91       75.50     11.92 o
  -6   8  16       19.89       25.49      4.93 o
  -5   8  16       56.62       53.00      6.17 o
  -4   8  16        0.00       -2.55      3.62 o
  -3   8  16       20.56       26.02      4.56 o
  -2   8  16        0.02       -3.48      3.48 o
  -1   8  16        2.25        3.47      4.84 o
   0   8  16       12.32       12.63      4.92 o
   1   8  16       18.54       16.53      4.83 o
   2   8  16        1.26       -0.23      4.42 o
   3   8  16        0.00       -2.60      4.82 o
   4   8  16        2.43        2.50      6.09 o
   5   8  16        0.04        7.35      9.19 o
  -7   9  16        8.55        4.69      9.89 o
  -6   9  16        3.03        2.66      6.17 o
  -5   9  16       18.17       16.09      5.86 o
  -4   9  16        0.11       -2.62      4.19 o
  -3   9  16       24.84       30.64      5.51 o
  -2   9  16       36.93       37.11      6.03 o
  -1   9  16       50.52       59.12      8.03 o
   0   9  16       21.56       27.53      5.52 o
   1   9  16       44.66       52.76      6.27 o
   2   9  16       41.95       53.18      7.11 o
   3   9  16       11.23        3.94      5.91 o
   4   9  16       33.88       31.45     30.91 o
  -6  10  16       42.55       49.87     12.18 o
  -5  10  16       11.68       17.22      4.91 o
  -4  10  16        0.06       -3.00      3.83 o
  -3  10  16        0.05       -4.12      4.12 o
  -2  10  16        3.04        2.44      4.53 o
  -1  10  16        0.26       -0.85      4.51 o
   0  10  16        0.00        0.93      4.84 o
   1  10  16       19.43       25.68      7.25 o
   2  10  16        0.47       -9.06     14.25 o
   3  10  16        2.25       -2.07      9.88 o
  -4  11  16        1.90        0.17      7.03 o
  -3  11  16        2.25       -3.39      5.35 o
  -2  11  16        8.32        7.72      5.27 o
  -1  11  16        1.61        1.74      5.98 o
   0  11  16        2.86       -0.23      8.73 o
  -9   0  17        1.35       -4.63      4.63 o
  -7   0  17       81.06       92.95      7.25 o
  -5   0  17        1.26       -2.11      2.67 o
  -3   0  17       29.06       18.76      4.51 o
  -1   0  17      212.82      254.02     14.60 o
   1   0  17       45.28       47.17      8.08 o
   3   0  17       27.36       22.43      6.88 o
   5   0  17        2.77      -10.57     10.57 o
 -10   1  17       20.26       40.41      6.37 o
  -9   1  17        4.75        4.26      3.50 o
  -8   1  17        4.05        4.69      3.31 o
  -7   1  17        0.04        0.91      2.55 o
  -6   1  17        1.36        2.97      2.26 o
  -5   1  17        9.16        3.63      2.08 o
  -4   1  17        3.60        0.73      2.22 o
  -3   1  17        2.74        2.61      2.63 o
  -2   1  17       61.26       46.84      4.65 o
  -1   1  17       11.31       27.84      4.12 o
   0   1  17       13.95       21.65      3.73 o
   1   1  17      114.73      134.91     12.54 o
   2   1  17        0.90        1.42      3.30 o
   3   1  17        4.52        3.16      5.44 o
   4   1  17        0.78       -9.88      9.88 o
   5   1  17        5.23       -6.66      6.66 o
 -10   2  17       10.33       14.75      6.17 o
  -9   2  17       70.09       92.78      7.51 o
  -8   2  17       46.36       52.55      4.97 o
  -7   2  17        1.02        1.60      2.80 o
  -6   2  17        0.14        2.06      2.43 o
  -5   2  17       27.78       20.93      3.76 o
  -4   2  17       21.96       20.10      2.92 o
  -3   2  17       10.40       11.57      2.37 o
  -2   2  17        0.04        0.45      3.05 o
  -1   2  17       75.63       75.76      4.97 o
   0   2  17      193.46      251.54      8.87 o
   1   2  17      125.96      170.73      9.88 o
   2   2  17      170.16      215.00     11.96 o
   3   2  17       17.41       16.87      5.87 o
   4   2  17        0.88       -0.11      5.73 o
   5   2  17        4.83       -6.55      6.55 o
   6   2  17        0.41       -6.94      6.94 o
 -10   3  17       13.54       15.02      6.48 o
  -9   3  17        0.00        5.07      3.87 o
  -8   3  17       80.21      110.66     16.12 o
  -7   3  17        2.31        6.01      3.00 o
  -6   3  17       54.89       57.39      4.27 o
  -5   3  17        2.65        0.39      2.99 o
  -4   3  17        0.29       -2.11      2.43 o
  -3   3  17        5.18        5.59      2.67 o
  -2   3  17        5.88        6.59      2.54 o
  -1   3  17        2.04        3.25      2.05 o
   0   3  17      208.03      269.47     10.09 o
   1   3  17        2.34        7.39      3.64 o
   2   3  17       16.32       18.73      4.25 o
   3   3  17       10.07        3.20      5.37 o
   4   3  17        0.50        3.63      7.06 o
   5   3  17        2.11       -7.20      7.20 o
   6   3  17        0.43       -8.04     14.25 o
  -9   4  17        0.11       -3.89      3.89 o
  -8   4  17       22.37       17.06      4.18 o
  -7   4  17       22.89       20.27      3.96 o
  -6   4  17        1.62       -0.02      2.41 o
  -5   4  17       24.01       25.68      4.45 o
  -4   4  17        1.29        3.13      2.85 o
  -3   4  17      106.04      117.53     11.50 o
  -2   4  17       34.99       29.01      3.58 o
  -1   4  17       10.06        3.20      2.58 o
   0   4  17       12.69       14.54      3.05 o
   1   4  17       18.10       21.40      3.81 o
   2   4  17        3.33        0.24      2.59 o
   3   4  17       11.42        7.63      3.64 o
   4   4  17        0.77       -3.75      3.75 o
   5   4  17        0.40       -1.69      7.24 o
   6   4  17        8.10        2.99      7.35 o
  -9   5  17       16.81       16.90      5.13 o
  -8   5  17        8.86        8.60      4.20 o
  -7   5  17        1.71       -1.19      4.23 o
  -6   5  17       15.87       17.76      3.42 o
  -5   5  17        1.31       -1.67      2.95 o
  -4   5  17       20.70       22.03      3.72 o
  -3   5  17        0.08       -2.82      2.82 o
  -2   5  17        0.29       -1.05      2.50 o
  -1   5  17       82.27       87.03      5.49 o
   0   5  17       35.05       32.76      4.18 o
   1   5  17        5.53        3.02      3.47 o
   2   5  17        0.22        1.69      4.54 o
   3   5  17        2.28       -0.24      3.55 o
   4   5  17        2.38       -2.01      4.64 o
   5   5  17        0.67       -2.76      6.43 o
  -9   6  17        0.00       -3.45      7.12 o
  -8   6  17       18.35        9.75      5.27 o
  -7   6  17        9.39        6.94      3.88 o
  -6   6  17       23.09       34.07      7.61 o
  -5   6  17        1.06        4.10      3.27 o
  -4   6  17       82.91       84.06      8.02 o
  -3   6  17        0.03       -2.44      3.23 o
  -2   6  17        0.43       -2.60      2.96 o
  -1   6  17        1.66       -3.10      3.10 o
   0   6  17        6.04        5.23      3.60 o
   1   6  17        1.56       -0.07      3.59 o
   2   6  17        0.60        4.91      4.04 o
   3   6  17        1.34       -4.18      4.18 o
   4   6  17       15.15        5.78      4.84 o
   5   6  17        5.19        4.60      7.81 o
  -8   7  17       12.85       12.26      8.15 o
  -7   7  17       13.71       20.87      4.59 o
  -6   7  17        0.32        1.72      4.39 o
  -5   7  17       39.69       34.43      5.91 o
  -4   7  17       13.16       11.93      3.93 o
  -3   7  17        3.21        1.02      3.16 o
  -2   7  17       21.17       22.68      4.89 o
  -1   7  17        2.36       -0.31      3.63 o
   0   7  17        0.03       -0.58      3.89 o
   1   7  17        5.21        3.16      4.34 o
   2   7  17        8.95        4.65      4.57 o
   3   7  17        0.14       -4.14      4.14 o
   4   7  17        5.33       12.87      8.50 o
  -7   8  17       55.79       70.71     36.66 o
  -6   8  17        0.86       -2.04      6.56 o
  -5   8  17       86.75      101.91     10.01 o
  -4   8  17        0.75        1.30      4.51 o
  -3   8  17        7.48        2.98      3.66 o
  -2   8  17        0.87        0.85      3.54 o
  -1   8  17        0.00       -3.18      4.00 o
   0   8  17        8.25        2.51      4.42 o
   1   8  17        9.48       13.62      4.94 o
   2   8  17        0.02       -4.19      4.86 o
   3   8  17        3.33       -5.23     17.47 o
  -6   9  17       45.11       52.17     11.95 o
  -5   9  17       37.03       37.12      7.56 o
  -4   9  17       11.64       14.95      4.50 o
  -3   9  17       41.57       34.25      5.03 o
  -2   9  17       19.22       17.71      5.21 o
  -1   9  17        1.28       -3.14      4.08 o
   0   9  17       16.79       18.18      4.96 o
   1   9  17        0.86        7.53      4.55 o
   2   9  17        0.01       -5.77     12.41 o
  -4  10  17       55.85       73.88     10.92 o
  -3  10  17        0.83        0.30      5.56 o
  -2  10  17       20.22       27.82      5.95 o
  -1  10  17        0.62       -3.75      6.02 o
   0  10  17        8.77       17.24      9.65 o
   1  10  17        6.91        8.50      9.42 o
  -8   0  18        1.73        4.35      4.69 o
  -6   0  18        2.93        1.66      3.51 o
  -4   0  18        9.31        3.84      7.24 o
  -2   0  18       25.48       28.23      6.00 o
   0   0  18        2.88        1.78      5.12 o
   2   0  18       35.26       45.01     10.23 o
   4   0  18       38.24       30.34     14.25 o
  -9   1  18        6.49        8.55      4.55 o
  -8   1  18       18.47       26.40      4.48 o
  -7   1  18        0.15       -0.02      2.68 o
  -6   1  18        8.67        7.86      3.21 o
  -5   1  18        0.11        4.52      4.48 o
  -4   1  18        0.76       -2.95      2.95 o
  -3   1  18       71.38       52.46      4.95 o
  -2   1  18       22.71       25.29      4.28 o
  -1   1  18      147.34      172.13      8.07 o
   0   1  18       20.67       31.28      4.38 o
   1   1  18      206.98      260.05     11.78 o
   2   1  18        3.89        5.19      3.94 o
   3   1  18       45.28       49.57      9.64 o
   4   1  18        8.57        2.04      8.53 o
   5   1  18        0.66       -6.68      6.68 o
  -9   2  18       20.69       24.86      9.60 o
  -8   2  18       54.82       84.35      6.12 o
  -7   2  18       73.38       95.46     11.57 o
  -6   2  18       11.89        6.86      3.52 o
  -5   2  18       27.84       28.92      3.71 o
  -4   2  18       13.40       11.64      4.56 o
  -3   2  18       69.55       62.98      5.36 o
  -2   2  18        0.00       -2.69      3.16 o
  -1   2  18        0.38        1.75      2.91 o
   0   2  18        0.14        3.57      3.20 o
   1   2  18       16.78       17.90      3.90 o
   2   2  18        2.37        4.46      4.10 o
   3   2  18        2.98       10.43      8.27 o
   4   2  18        4.83       -7.28      7.79 o
   5   2  18        6.09       -8.24      8.24 o
  -9   3  18       15.37       24.46      8.39 o
  -8   3  18       33.81       42.14      4.68 o
  -7   3  18       68.00       81.38      6.97 o
  -6   3  18       12.68       14.24      3.93 o
  -5   3  18        1.70       -0.64      3.14 o
  -4   3  18        0.91       -2.39      2.92 o
  -3   3  18        1.19        2.42      3.64 o
  -2   3  18        1.72       -2.14      3.13 o
  -1   3  18        6.10        4.02      2.68 o
   0   3  18        1.99        4.86      3.28 o
   1   3  18       74.98       78.17      5.66 o
   2   3  18       16.94       21.14      5.24 o
   3   3  18        0.24       -1.27      3.86 o
   4   3  18        0.14       -7.57      7.57 o
   5   3  18        6.83       -7.35     14.02 o
  -9   4  18       27.95       45.64      6.94 o
  -8   4  18       10.03        4.91      3.67 o
  -7   4  18        0.00       -3.74      3.74 o
  -6   4  18        0.84        1.11      3.69 o
  -5   4  18       19.61       19.61      4.25 o
  -4   4  18        0.16       -2.66      2.66 o
  -3   4  18       10.58       10.62      3.19 o
  -2   4  18       28.03       29.33      3.42 o
  -1   4  18       24.73       17.33      4.43 o
   0   4  18        0.03        1.47      3.29 o
   1   4  18        8.54       14.73      4.51 o
   2   4  18       39.40       32.61      5.91 o
   3   4  18        0.01       -4.11      4.11 o
   4   4  18        0.07        1.95      8.15 o
  -8   5  18        1.26       -5.60      5.60 o
  -7   5  18        0.49        0.32      4.42 o
  -6   5  18       14.74       17.90      5.33 o
  -5   5  18        0.05       -2.00      3.52 o
  -4   5  18        1.85       -0.84      2.83 o
  -3   5  18       12.00        3.20      3.23 o
  -2   5  18        6.02        4.93      3.38 o
  -1   5  18        2.90        2.29      2.79 o
   0   5  18       35.23       51.59      4.50 o
   1   5  18        3.70        5.35      3.76 o
   2   5  18       28.98       20.64      6.13 o
   3   5  18        4.11        6.20      8.02 o
   4   5  18        3.12       -3.91     10.34 o
  -8   6  18        9.13        2.18      6.41 o
  -7   6  18        2.44        2.64      6.25 o
  -6   6  18        6.32       -1.15      4.27 o
  -5   6  18       27.46       31.03      5.18 o
  -4   6  18        2.20        0.57      3.60 o
  -3   6  18        0.01       -0.97      3.39 o
  -2   6  18        9.00        4.91      3.38 o
  -1   6  18        3.80        1.60      3.57 o
   0   6  18       12.86       12.07      4.13 o
   1   6  18        3.18       -1.85      4.68 o
   2   6  18       10.98        6.36      4.37 o
   3   6  18        0.14       -6.99      6.99 o
  -7   7  18       25.35       20.71     23.33 o
  -6   7  18        0.01       -8.16      8.16 o
  -5   7  18       64.90       71.96      8.67 o
  -4   7  18        0.07        3.43      3.97 o
  -3   7  18        1.77        6.22      3.58 o
  -2   7  18        0.66        0.61      3.67 o
  -1   7  18        7.26        4.11      4.24 o
   0   7  18       14.52       16.65      4.91 o
   1   7  18        2.32       -2.09      4.40 o
   2   7  18        4.47        6.45      4.83 o
   3   7  18        5.56        6.25      9.42 o
  -6   8  18        1.62       -1.15      7.58 o
  -5   8  18       48.48       79.98     12.41 o
  -4   8  18       11.08       18.65      5.41 o
  -3   8  18       24.84       32.84      5.08 o
  -2   8  18       17.96       24.86      4.47 o
  -1   8  18        2.82        0.52      4.79 o
   0   8  18        0.09       -2.36      4.14 o
   1   8  18        0.01       -1.90      4.22 o
   2   8  18        7.88        4.21     18.16 o
  -4   9  18        0.24       -4.37      5.84 o
  -3   9  18        8.97       16.65      6.71 o
  -2   9  18        3.53        9.60      5.56 o
  -1   9  18       23.31       30.50      7.56 o
   0   9  18        2.70        6.74      6.34 o
  -7   0  19       42.68       36.72      8.61 o
  -5   0  19       20.27       15.95      7.14 o
  -3   0  19        0.09       -1.33      4.86 o
  -1   0  19       34.38       41.16      5.53 o
   1   0  19       28.70       33.74      8.45 o
   3   0  19       27.65       22.06     12.87 o
  -8   1  19        8.69        4.53      4.38 o
  -7   1  19        2.70        4.64      4.75 o
  -6   1  19        2.38        8.72      4.66 o
  -5   1  19        8.69       12.66      4.76 o
  -4   1  19       10.93        9.51      4.87 o
  -3   1  19        0.18       -0.78      4.18 o
  -2   1  19        8.67       11.83      3.80 o
  -1   1  19        3.67        7.36      2.96 o
   0   1  19       53.62       54.83      5.24 o
   1   1  19        4.78       17.73      4.63 o
   2   1  19       10.96       11.76      6.27 o
   3   1  19        4.98        8.78      8.34 o
   4   1  19        1.51       -8.16      8.16 o
  -8   2  19        0.07       -0.07      5.30 o
  -7   2  19       54.80       66.64      5.61 o
  -6   2  19       10.39       12.36      4.99 o
  -5   2  19       13.48       15.87      5.18 o
  -4   2  19        3.87        2.62      4.17 o
  -3   2  19        2.78        0.54      3.67 o
  -2   2  19        1.87        4.23      3.39 o
  -1   2  19        0.24        2.32      3.26 o
   0   2  19        2.66        4.15      3.43 o
   1   2  19        4.54       13.08      3.99 o
   2   2  19        8.18        9.02      5.44 o
   3   2  19       47.26       57.41     10.80 o
   4   2  19       21.19        7.41      9.50 o
  -8   3  19        9.63        5.73      5.43 o
  -7   3  19        1.23        0.17      4.00 o
  -6   3  19       32.77       44.62      5.45 o
  -5   3  19        5.18       -1.75      5.35 o
  -4   3  19       10.96       12.81      5.81 o
  -3   3  19        4.73        0.09      3.59 o
  -2   3  19        5.10        4.22      3.05 o
  -1   3  19        0.01       -0.60      3.02 o
   0   3  19        5.20        4.49      3.51 o
   1   3  19        0.00       -2.01      3.45 o
   2   3  19        3.69       -0.40      3.49 o
   3   3  19        1.83        8.77      6.27 o
  -8   4  19        1.06        1.30      6.16 o
  -7   4  19        0.01       -4.31      4.97 o
  -6   4  19       37.97       41.95      5.74 o
  -5   4  19       15.45       14.56      3.99 o
  -4   4  19        2.34        0.12      4.76 o
  -3   4  19       11.79        9.82      4.28 o
  -2   4  19        6.31       12.56      5.00 o
  -1   4  19       32.48       33.41      4.76 o
   0   4  19       32.21       28.91      4.41 o
   1   4  19        0.13        2.48      3.14 o
   2   4  19        4.42       -0.41      7.00 o
   3   4  19        0.13        1.15      7.12 o
  -7   5  19       23.66       23.90      9.65 o
  -6   5  19       14.61       14.22      4.89 o
  -5   5  19        0.14       -3.60      3.60 o
  -4   5  19        5.57        2.17      4.68 o
  -3   5  19        2.95       -0.28      4.80 o
  -2   5  19        2.99        5.15      3.81 o
  -1   5  19        3.91        4.09      3.87 o
   0   5  19        4.53        1.88      3.87 o
   1   5  19       14.55       10.85      6.53 o
   2   5  19        0.30       -3.86      5.76 o
  -6   6  19       17.19       17.51      6.50 o
  -5   6  19       16.91       18.15      5.58 o
  -4   6  19       26.09       29.68      5.67 o
  -3   6  19        3.40        5.74      3.55 o
  -2   6  19        3.29        5.06      3.41 o
  -1   6  19        0.17        0.66      4.42 o
   0   6  19        0.00       -4.38      5.75 o
   1   6  19        8.20        0.21      7.29 o
   2   6  19        2.05       -4.35      5.95 o
  -5   7  19        6.54       10.80      7.81 o
  -4   7  19        0.17        1.15      6.43 o
  -3   7  19        2.33       -3.19      3.81 o
  -2   7  19        0.78       -2.99      3.49 o
  -1   7  19        0.04       -3.80      3.80 o
   0   7  19        5.58        5.02      6.37 o
   1   7  19        0.74       -1.31      5.36 o
  -3   8  19       38.82       59.04     11.61 o
  -2   8  19        3.10        1.32      5.40 o
  -1   8  19        0.83       -3.45      5.98 o
   0   8  19        1.52        4.60     11.49 o
  -6   0  20        9.27       11.89      8.33 o
  -4   0  20        3.83        0.36      4.78 o
  -2   0  20        0.05       -1.42      5.17 o
   0   0  20       62.21       69.99     10.83 o
   2   0  20        8.58       17.93     12.64 o
  -7   1  20        0.46        6.67      8.12 o
  -6   1  20        0.36        1.00      4.64 o
  -5   1  20        0.59        1.83      5.03 o
  -4   1  20        7.24        2.50      4.82 o
  -3   1  20        3.21        2.77      4.78 o
  -2   1  20        5.28        7.17      3.34 o
  -1   1  20       26.08       23.47      4.52 o
   0   1  20       13.02       16.03      3.90 o
   1   1  20       81.42       81.05      7.92 o
   2   1  20       11.46       21.65      8.23 o
   3   1  20       41.60       52.15     10.24 o
  -7   2  20        3.61        4.37     11.26 o
  -6   2  20       32.55       30.81      6.34 o
  -5   2  20        2.22        0.40      4.99 o
  -4   2  20        3.66        3.23      4.93 o
  -3   2  20        1.65        0.86      4.13 o
  -2   2  20        0.01        1.95      3.69 o
  -1   2  20       12.74       11.14      4.05 o
   0   2  20        2.24        3.64      3.39 o
   1   2  20        1.30        5.06      4.24 o
   2   2  20        4.93       12.46      6.63 o
   3   2  20        3.28       13.56     11.72 o
  -7   3  20       41.93       26.89     13.33 o
  -6   3  20        0.11        1.74      7.38 o
  -5   3  20        1.26        3.05      4.79 o
  -4   3  20        0.22       -1.86      3.91 o
  -3   3  20       12.11        8.91      6.10 o
  -2   3  20        0.05        1.67      3.44 o
  -1   3  20        0.77       -2.91      3.24 o
   0   3  20        9.78       14.18      4.21 o
   1   3  20        1.20        4.10      4.28 o
   2   3  20        2.57       -5.14      5.14 o
  -6   4  20       13.91        6.21     10.57 o
  -5   4  20        0.54        5.82      7.29 o
  -4   4  20        3.76        7.59      8.11 o
  -3   4  20        8.44       14.27      4.96 o
  -2   4  20        1.99        3.18      3.71 o
  -1   4  20        2.67        5.69      3.62 o
   0   4  20       11.43       10.27      4.13 o
   1   4  20        1.86        6.90      4.78 o
   2   4  20        0.17       -5.16      5.16 o
  -4   5  20       24.17       11.95      9.19 o
  -3   5  20        0.18       -2.71      7.22 o
  -2   5  20        1.52        0.31      5.03 o
  -1   5  20        7.26        4.29      4.72 o
   0   5  20        0.27        1.45      3.85 o
   1   5  20        1.41       -4.32      4.32 o
  -3   6  20        4.02        9.65     11.95 o
  -2   6  20        9.66        4.71      5.47 o
  -1   6  20        2.59       -5.42      5.45 o
   0   6  20        1.87       -3.43      5.60 o
  -5   0  21       50.20       62.97     15.17 o
  -3   0  21        0.15        7.52      7.03 o
  -1   0  21        8.81       13.89      8.28 o
   1   0  21       13.60       28.04     12.18 o
  -5   1  21        4.93       16.64      7.12 o
  -4   1  21        0.97        0.44      4.56 o
  -3   1  21        1.73       -0.74      4.20 o
  -2   1  21       19.22       18.38      4.76 o
  -1   1  21       24.11       25.85      5.44 o
   0   1  21        5.54        8.14      4.42 o
   1   1  21        2.50        4.54      4.87 o
  -5   2  21       30.25       27.99      8.28 o
  -4   2  21        0.42       -0.68      5.44 o
  -3   2  21       11.34       20.03      5.63 o
  -2   2  21        1.14        4.95      4.42 o
  -1   2  21        0.39        4.95      3.67 o
   0   2  21       14.63       13.59      4.33 o
   1   2  21        1.01        4.39      5.56 o
  -5   3  21        2.73       -4.14      9.42 o
  -4   3  21        4.17       -1.70      7.03 o
  -3   3  21        5.41        6.34      5.59 o
  -2   3  21        0.00       -2.80      4.14 o
  -1   3  21        5.16        5.43      4.17 o
   0   3  21        0.10       -1.17      3.84 o
  -3   4  21       13.60       11.62      7.92 o
  -2   4  21        0.07        2.93      4.19 o
  -1   4  21       15.76       12.62      5.11 o
 
